# Supplementary material for: Antennal Transcriptome Analysis and Identification of Candidate Chemosensory Genes of the Harlequin Ladybird Beetle, Harmonia axyridis (Pallas) (Coleoptera: Coccinellidae)
Source: Insects. 2021 Mar 2;12(3):209. doi: 10.3390/insects12030209 (PMC8002065; doi:10.3390/insects12030209)
Supplement: Supplementary file 1 [file insects-12-00209-s001.zip]

Archive with 13 entries (13 files):
- Supplementary_files_/Figure_S1.png
- Supplementary_files_/Figure_S2.pdf
- Supplementary_files_/Table_S1.1_S1.2_Sequencing.docx
- Supplementary_files_/Table_S10_SNMPs_.docx
- Supplementary_files_/Table_S11_Sequences.xlsx
- Supplementary_files_/Table_S2_GO_annotations.xlsx
- Supplementary_files_/Table_S3_TPM_.xlsx
- Supplementary_files_/Table_S4_Differential_expression.docx
- Supplementary_files_/Table_S5_ORs_.docx
- Supplementary_files_/Table_S6_GRs_.docx
- Supplementary_files_/Table_S7_IRs_.docx
- Supplementary_files_/Table_S8_OBPs_.docx
- Supplementary_files_/Table_S9_CSPs_.docx
