# Supplementary material for: Antennal Transcriptome Analysis and Identification of Candidate Chemosensory Genes of the Harlequin Ladybird Beetle, Harmonia axyridis (Pallas) (Coleoptera: Coccinellidae)
Source: Insects. 2021 Mar 2;12(3):209. doi: 10.3390/insects12030209 (PMC8002065; doi:10.3390/insects12030209)
Supplement: Supplementary file 1 [file insects-12-00209-s001.zip › Supplementary_files_/Table_S2_GO_annotations.xlsx]

## Sheet: omicsbox_table2
Table S2: GO and InterPro annotations
Tags	SeqName	Description	Length	#Hits	e-Value	sim mean	#GO	GO IDs	GO Names	InterPro IDs
[INTERPRO, NO-BLAST]	TRINITY_DN16898_c0_g1_i3	---NA---	848							no IPS match
[INTERPRO, NO-BLAST]	TRINITY_DN16855_c0_g1_i1	---NA---	378							mobidb-lite (MOBIDB_LITE); mobidb-lite (MOBIDB_LITE)
[INTERPRO, NO-BLAST]	TRINITY_DN16855_c0_g1_i2	---NA---	231							no IPS match
[INTERPRO, NO-BLAST]	TRINITY_DN16855_c0_g1_i3	---NA---	277							no IPS match
[INTERPRO, NO-BLAST]	TRINITY_DN16855_c0_g3_i1	---NA---	244							no IPS match
[INTERPRO, NO-BLAST]	TRINITY_DN16855_c0_g1_i4	---NA---	411							IPR000782 (PFAM); IPR036378 (SUPERFAMILY)
[INTERPRO, NO-BLAST]	TRINITY_DN16855_c0_g1_i5	---NA---	442							IPR000782 (PFAM); IPR036378 (SUPERFAMILY)
[INTERPRO, NO-BLAST]	TRINITY_DN16855_c0_g2_i2	---NA---	267							IPR036378 (G3DSA:2.30.180.GENE3D); IPR000782 (PFAM); IPR000782 (PROSITE_PROFILES); IPR036378 (SUPERFAMILY)
[INTERPRO, NO-BLAST]	TRINITY_DN16889_c0_g2_i1	---NA---	375							no IPS match
[INTERPRO, NO-BLAST]	TRINITY_DN16889_c0_g2_i2	---NA---	241							no IPS match
[INTERPRO, NO-BLAST]	TRINITY_DN16854_c0_g1_i1	---NA---	326							no IPS match
[INTERPRO, NO-BLAST]	TRINITY_DN16854_c0_g1_i2	---NA---	203							no IPS match
[INTERPRO, NO-BLAST]	TRINITY_DN16854_c0_g1_i3	---NA---	307							no IPS match
[INTERPRO, NO-BLAST]	TRINITY_DN16879_c0_g1_i1	---NA---	444							no IPS match
[INTERPRO, NO-BLAST]	TRINITY_DN16879_c0_g1_i2	---NA---	552							no IPS match
[INTERPRO, NO-BLAST]	TRINITY_DN16871_c0_g1_i1	---NA---	491							no IPS match
[INTERPRO, NO-BLAST]	TRINITY_DN16871_c0_g1_i2	---NA---	386							no IPS match
[INTERPRO, NO-BLAST]	TRINITY_DN16871_c0_g1_i3	---NA---	423							no IPS match
[INTERPRO, NO-BLAST]	TRINITY_DN16871_c0_g1_i4	---NA---	320							no IPS match
[INTERPRO, NO-BLAST]	TRINITY_DN16871_c0_g1_i5	---NA---	451							no IPS match
[INTERPRO, NO-BLAST]	TRINITY_DN16871_c0_g1_i6	---NA---	414							G3DSA:3.30.10.10 (GENE3D); IPR021719 (PFAM); mobidb-lite (MOBIDB_LITE); PTHR39600:SF1 (PANTHER); PTHR39600 (PANTHER)
[INTERPRO, NO-BLAST]	TRINITY_DN16871_c0_g1_i7	---NA---	385							no IPS match
[INTERPRO, NO-BLAST]	TRINITY_DN16848_c0_g1_i1	---NA---	355							no IPS match
[INTERPRO, NO-BLAST]	TRINITY_DN16848_c0_g1_i2	---NA---	341							no IPS match
[INTERPRO, NO-BLAST]	TRINITY_DN16848_c0_g1_i3	---NA---	320							no IPS match
[INTERPRO, NO-BLAST]	TRINITY_DN16808_c0_g2_i1	---NA---	276							no IPS match
[INTERPRO, NO-BLAST]	TRINITY_DN16808_c0_g1_i2	---NA---	229							no IPS match
[INTERPRO, NO-BLAST]	TRINITY_DN16825_c0_g1_i1	---NA---	1098							IPR003599 (SMART); IPR013783 (G3DSA:2.60.40.GENE3D); IPR013098 (PFAM); IPR013783 (G3DSA:2.60.40.GENE3D); IPR037448 (PANTHER); IPR007110 (PROSITE_PROFILES); IPR007110 (PROSITE_PROFILES); cd00096 (CDD); IPR036179 (SUPERFAMILY); IPR036179 (SUPERFAMILY)
[INTERPRO, NO-BLAST]	TRINITY_DN16825_c0_g2_i1	---NA---	202							no IPS match
[INTERPRO, NO-BLAST]	TRINITY_DN16834_c0_g1_i1	---NA---	2419							no IPS match
[INTERPRO, NO-BLAST]	TRINITY_DN16834_c0_g1_i2	---NA---	229							no IPS match
[INTERPRO, NO-BLAST]	TRINITY_DN16894_c0_g1_i4	---NA---	253							PTHR43806:SF7 (PANTHER); PTHR43806 (PANTHER)
[INTERPRO, NO-BLAST]	TRINITY_DN16880_c0_g1_i1	---NA---	619							no IPS match
[INTERPRO, NO-BLAST]	TRINITY_DN16880_c0_g1_i2	---NA---	218							no IPS match
[INTERPRO, NO-BLAST]	TRINITY_DN16814_c0_g1_i1	---NA---	303							no IPS match
[INTERPRO, NO-BLAST]	TRINITY_DN16814_c0_g1_i2	---NA---	602							no IPS match
[INTERPRO, NO-BLAST]	TRINITY_DN16873_c0_g1_i1	---NA---	291							no IPS match
[INTERPRO, NO-BLAST]	TRINITY_DN16873_c0_g1_i2	---NA---	1124							no IPS match
[INTERPRO, NO-BLAST]	TRINITY_DN16857_c0_g1_i1	---NA---	316							IPR021278 (PFAM); IPR021278 (PANTHER)
[INTERPRO, NO-BLAST]	TRINITY_DN16857_c0_g1_i2	---NA---	221							IPR021278 (PFAM); IPR021278 (PANTHER)
[INTERPRO, NO-BLAST]	TRINITY_DN16857_c0_g1_i3	---NA---	361							no IPS match
[INTERPRO, NO-BLAST]	TRINITY_DN16857_c0_g1_i4	---NA---	450							no IPS match
[INTERPRO, NO-BLAST]	TRINITY_DN16857_c0_g1_i5	---NA---	315							no IPS match
[INTERPRO, NO-BLAST]	TRINITY_DN16805_c0_g1_i1	---NA---	231							no IPS match
[INTERPRO, NO-BLAST]	TRINITY_DN16805_c0_g1_i3	---NA---	525							no IPS match
[INTERPRO, NO-BLAST]	TRINITY_DN16835_c0_g1_i1	---NA---	222							no IPS match
[INTERPRO, NO-BLAST]	TRINITY_DN16829_c0_g1_i1	---NA---	207							no IPS match
[INTERPRO, NO-BLAST]	TRINITY_DN16851_c0_g1_i1	---NA---	426							no IPS match
[INTERPRO, NO-BLAST]	TRINITY_DN16851_c0_g1_i2	---NA---	436							no IPS match
[INTERPRO, NO-BLAST]	TRINITY_DN16860_c0_g1_i1	---NA---	486							no IPS match
[INTERPRO, NO-BLAST]	TRINITY_DN16860_c0_g1_i3	---NA---	299							no IPS match
[INTERPRO, NO-BLAST]	TRINITY_DN16860_c0_g1_i4	---NA---	356							no IPS match
[INTERPRO, NO-BLAST]	TRINITY_DN16860_c0_g1_i5	---NA---	320							no IPS match
[INTERPRO, NO-BLAST]	TRINITY_DN16899_c0_g1_i1	---NA---	228							no IPS match
[INTERPRO, NO-BLAST]	TRINITY_DN16813_c0_g1_i1	---NA---	610							mobidb-lite (MOBIDB_LITE); mobidb-lite (MOBIDB_LITE)
[INTERPRO, NO-BLAST]	TRINITY_DN16813_c0_g2_i1	---NA---	790							no IPS match
[INTERPRO, NO-BLAST]	TRINITY_DN16813_c0_g2_i2	---NA---	351							mobidb-lite (MOBIDB_LITE); mobidb-lite (MOBIDB_LITE)
[INTERPRO, NO-BLAST]	TRINITY_DN16813_c0_g3_i1	---NA---	203							mobidb-lite (MOBIDB_LITE); mobidb-lite (MOBIDB_LITE)
[INTERPRO, NO-BLAST]	TRINITY_DN16813_c0_g2_i3	---NA---	754							no IPS match
[INTERPRO, NO-BLAST]	TRINITY_DN16813_c0_g4_i1	---NA---	303							mobidb-lite (MOBIDB_LITE)
[INTERPRO, NO-BLAST]	TRINITY_DN16813_c0_g2_i4	---NA---	223							no IPS match
[INTERPRO, NO-BLAST]	TRINITY_DN16813_c0_g1_i2	---NA---	626							no IPS match
[INTERPRO, NO-BLAST]	TRINITY_DN16869_c0_g1_i4	---NA---	244							no IPS match
[INTERPRO, NO-BLAST]	TRINITY_DN16865_c0_g1_i1	---NA---	1149							mobidb-lite (MOBIDB_LITE)
[INTERPRO, NO-BLAST]	TRINITY_DN16842_c0_g1_i2	---NA---	1448							IPR035925 (G3DSA:1.10.3970.GENE3D); IPR005607 (PFAM); mobidb-lite (MOBIDB_LITE); mobidb-lite (MOBIDB_LITE); PTHR16019:SF5 (PANTHER); PTHR16019 (PANTHER); IPR005607 (PROSITE_PROFILES); SSF140383 (SUPERFAMILY)
[INTERPRO, NO-BLAST]	TRINITY_DN16849_c0_g1_i4	---NA---	431							no IPS match
[INTERPRO, NO-BLAST]	TRINITY_DN16849_c0_g1_i6	---NA---	376							no IPS match
[INTERPRO, NO-BLAST]	TRINITY_DN16849_c0_g3_i1	---NA---	249							no IPS match
[INTERPRO, NO-BLAST]	TRINITY_DN16849_c0_g5_i1	---NA---	283							no IPS match
[INTERPRO, NO-BLAST]	TRINITY_DN16849_c0_g6_i1	---NA---	234							no IPS match
[INTERPRO, NO-BLAST]	TRINITY_DN16876_c0_g1_i1	---NA---	627							no IPS match
[INTERPRO, NO-BLAST]	TRINITY_DN16876_c0_g1_i2	---NA---	496							no IPS match
[INTERPRO, NO-BLAST]	TRINITY_DN16876_c0_g3_i1	---NA---	355							no IPS match
[INTERPRO, NO-BLAST]	TRINITY_DN16852_c0_g2_i1	---NA---	202							no IPS match
[INTERPRO, NO-BLAST]	TRINITY_DN16800_c0_g1_i1	---NA---	2345							no IPS match
[INTERPRO, NO-BLAST]	TRINITY_DN16874_c0_g1_i1	---NA---	1389							no IPS match
[INTERPRO, NO-BLAST]	TRINITY_DN16874_c0_g1_i2	---NA---	1409							no IPS match
[INTERPRO, NO-BLAST]	TRINITY_DN16844_c0_g1_i1	---NA---	1083							no IPS match
[INTERPRO, NO-BLAST]	TRINITY_DN16843_c0_g1_i2	---NA---	398							no IPS match
[INTERPRO, NO-BLAST]	TRINITY_DN16884_c0_g1_i4	---NA---	506							IPR029044 (G3DSA:3.90.550.GENE3D); IPR001173 (PFAM); PTHR11675:SF43 (PANTHER); PTHR11675 (PANTHER); IPR029044 (SUPERFAMILY)
[INTERPRO, NO-BLAST]	TRINITY_DN4177_c0_g1_i1	---NA---	318							no IPS match
[INTERPRO, NO-BLAST]	TRINITY_DN4164_c0_g1_i1	---NA---	309							no IPS match
[INTERPRO, NO-BLAST]	TRINITY_DN4110_c0_g1_i1	---NA---	666							mobidb-lite (MOBIDB_LITE); mobidb-lite (MOBIDB_LITE); mobidb-lite (MOBIDB_LITE); mobidb-lite (MOBIDB_LITE)
[INTERPRO, NO-BLAST]	TRINITY_DN4170_c0_g1_i1	---NA---	255							mobidb-lite (MOBIDB_LITE)
[INTERPRO, NO-BLAST]	TRINITY_DN4178_c0_g1_i1	---NA---	260							mobidb-lite (MOBIDB_LITE); mobidb-lite (MOBIDB_LITE)
[INTERPRO, NO-BLAST]	TRINITY_DN4154_c0_g1_i1	---NA---	269							no IPS match
[INTERPRO, NO-BLAST]	TRINITY_DN4139_c0_g1_i1	---NA---	216							no IPS match
[INTERPRO, NO-BLAST]	TRINITY_DN4136_c0_g1_i1	---NA---	261							no IPS match
[INTERPRO, NO-BLAST]	TRINITY_DN4135_c0_g1_i1	---NA---	231							no IPS match
[INTERPRO, NO-BLAST]	TRINITY_DN4196_c0_g1_i1	---NA---	206							no IPS match
[INTERPRO, NO-BLAST]	TRINITY_DN4124_c0_g1_i1	---NA---	287							mobidb-lite (MOBIDB_LITE); mobidb-lite (MOBIDB_LITE); PTHR36019 (PANTHER)
[INTERPRO, NO-BLAST]	TRINITY_DN4152_c0_g1_i1	---NA---	273							no IPS match
[INTERPRO, NO-BLAST]	TRINITY_DN4195_c0_g1_i1	---NA---	240							no IPS match
[INTERPRO, NO-BLAST]	TRINITY_DN4111_c0_g1_i1	---NA---	242							no IPS match
[INTERPRO, NO-BLAST]	TRINITY_DN4198_c0_g1_i1	---NA---	733							no IPS match
[INTERPRO, NO-BLAST]	TRINITY_DN4165_c0_g1_i1	---NA---	219							no IPS match
[INTERPRO, NO-BLAST]	TRINITY_DN4146_c0_g1_i1	---NA---	235							no IPS match
[INTERPRO, NO-BLAST]	TRINITY_DN4117_c0_g1_i1	---NA---	397							no IPS match
[INTERPRO, NO-BLAST]	TRINITY_DN4121_c0_g1_i1	---NA---	292							no IPS match
[INTERPRO, NO-BLAST]	TRINITY_DN4121_c0_g1_i2	---NA---	268							no IPS match
[INTERPRO, NO-BLAST]	TRINITY_DN4181_c0_g1_i1	---NA---	431							no IPS match
[INTERPRO, NO-BLAST]	TRINITY_DN4179_c0_g1_i1	---NA---	215							mobidb-lite (MOBIDB_LITE)
[INTERPRO, NO-BLAST]	TRINITY_DN4188_c0_g1_i1	---NA---	388							no IPS match
[INTERPRO, NO-BLAST]	TRINITY_DN4103_c0_g1_i1	---NA---	325							no IPS match
[INTERPRO, NO-BLAST]	TRINITY_DN4127_c0_g1_i1	---NA---	221							no IPS match
[INTERPRO, NO-BLAST]	TRINITY_DN4100_c0_g1_i1	---NA---	263							no IPS match
[INTERPRO, NO-BLAST]	TRINITY_DN4182_c0_g1_i1	---NA---	304							no IPS match
[INTERPRO, NO-BLAST]	TRINITY_DN4131_c0_g1_i1	---NA---	238							mobidb-lite (MOBIDB_LITE)
[INTERPRO, NO-BLAST]	TRINITY_DN4186_c0_g1_i1	---NA---	281							no IPS match
[INTERPRO, NO-BLAST]	TRINITY_DN4186_c0_g1_i2	---NA---	211							no IPS match
[INTERPRO, NO-BLAST]	TRINITY_DN4102_c0_g1_i1	---NA---	279							no IPS match
[INTERPRO, NO-BLAST]	TRINITY_DN4162_c0_g1_i1	---NA---	276							no IPS match
[INTERPRO, NO-BLAST]	TRINITY_DN4138_c0_g1_i1	---NA---	499							no IPS match
[INTERPRO, NO-BLAST]	TRINITY_DN4106_c0_g1_i1	---NA---	451							no IPS match
[INTERPRO, NO-BLAST]	TRINITY_DN4199_c0_g1_i1	---NA---	311							no IPS match
[INTERPRO, NO-BLAST]	TRINITY_DN4115_c0_g1_i1	---NA---	268							no IPS match
[INTERPRO, NO-BLAST]	TRINITY_DN4168_c0_g1_i1	---NA---	355							no IPS match
[INTERPRO, NO-BLAST]	TRINITY_DN4134_c0_g1_i1	---NA---	318							no IPS match
[INTERPRO, NO-BLAST]	TRINITY_DN4134_c0_g2_i1	---NA---	356							mobidb-lite (MOBIDB_LITE); mobidb-lite (MOBIDB_LITE)
[INTERPRO, NO-BLAST]	TRINITY_DN4120_c0_g1_i1	---NA---	215							no IPS match
[INTERPRO, NO-BLAST]	TRINITY_DN11983_c0_g3_i1	---NA---	213							no IPS match
[INTERPRO, NO-BLAST]	TRINITY_DN11947_c0_g1_i1	---NA---	243							mobidb-lite (MOBIDB_LITE); mobidb-lite (MOBIDB_LITE); mobidb-lite (MOBIDB_LITE)
[INTERPRO, NO-BLAST]	TRINITY_DN11907_c0_g1_i1	---NA---	682							no IPS match
[INTERPRO, NO-BLAST]	TRINITY_DN11998_c0_g1_i1	---NA---	284							no IPS match
[INTERPRO, NO-BLAST]	TRINITY_DN11998_c0_g1_i2	---NA---	289							no IPS match
[INTERPRO, NO-BLAST]	TRINITY_DN11998_c0_g1_i3	---NA---	287							no IPS match
[INTERPRO, NO-BLAST]	TRINITY_DN11919_c0_g1_i1	---NA---	301							no IPS match
[INTERPRO, NO-BLAST]	TRINITY_DN11902_c0_g1_i1	---NA---	206							no IPS match
[INTERPRO, NO-BLAST]	TRINITY_DN11902_c0_g2_i1	---NA---	291							no IPS match
[INTERPRO, NO-BLAST]	TRINITY_DN11908_c0_g1_i1	---NA---	205							no IPS match
[INTERPRO, NO-BLAST]	TRINITY_DN11973_c0_g1_i1	---NA---	616							no IPS match
[INTERPRO, NO-BLAST]	TRINITY_DN11952_c0_g1_i1	---NA---	817							no IPS match
[INTERPRO, NO-BLAST]	TRINITY_DN11933_c0_g1_i1	---NA---	445							mobidb-lite (MOBIDB_LITE)
[INTERPRO, NO-BLAST]	TRINITY_DN11953_c0_g1_i1	---NA---	303							no IPS match
[INTERPRO, NO-BLAST]	TRINITY_DN11953_c0_g2_i1	---NA---	268							mobidb-lite (MOBIDB_LITE)
[INTERPRO, NO-BLAST]	TRINITY_DN11950_c0_g1_i1	---NA---	726							G3DSA:1.10.10.60 (GENE3D)
[INTERPRO, NO-BLAST]	TRINITY_DN11940_c0_g1_i1	---NA---	425							no IPS match
[INTERPRO, NO-BLAST]	TRINITY_DN11940_c0_g1_i2	---NA---	312							no IPS match
[INTERPRO, NO-BLAST]	TRINITY_DN11901_c0_g1_i1	---NA---	295							no IPS match
[INTERPRO, NO-BLAST]	TRINITY_DN11901_c0_g1_i2	---NA---	411							no IPS match
[INTERPRO, NO-BLAST]	TRINITY_DN11958_c0_g1_i1	---NA---	376							no IPS match
[INTERPRO, NO-BLAST]	TRINITY_DN11965_c0_g1_i1	---NA---	691							no IPS match
[INTERPRO, NO-BLAST]	TRINITY_DN11963_c0_g1_i1	---NA---	210							no IPS match
[INTERPRO, NO-BLAST]	TRINITY_DN11963_c0_g1_i2	---NA---	237							no IPS match
[INTERPRO, NO-BLAST]	TRINITY_DN11996_c0_g1_i1	---NA---	386							no IPS match
[INTERPRO, NO-BLAST]	TRINITY_DN11935_c0_g1_i1	---NA---	414							no IPS match
[INTERPRO, NO-BLAST]	TRINITY_DN11935_c0_g1_i2	---NA---	397							no IPS match
[INTERPRO, NO-BLAST]	TRINITY_DN8751_c0_g1_i1	---NA---	277							no IPS match
[INTERPRO, NO-BLAST]	TRINITY_DN8746_c0_g1_i1	---NA---	224							no IPS match
[INTERPRO, NO-BLAST]	TRINITY_DN8718_c0_g1_i1	---NA---	378							no IPS match
[INTERPRO, NO-BLAST]	TRINITY_DN8718_c0_g1_i2	---NA---	337							no IPS match
[INTERPRO, NO-BLAST]	TRINITY_DN8767_c0_g1_i1	---NA---	266							no IPS match
[INTERPRO, NO-BLAST]	TRINITY_DN8721_c0_g1_i1	---NA---	400							no IPS match
[INTERPRO, NO-BLAST]	TRINITY_DN8702_c0_g1_i1	---NA---	230							no IPS match
[INTERPRO, NO-BLAST]	TRINITY_DN8747_c0_g1_i1	---NA---	210							no IPS match
[INTERPRO, NO-BLAST]	TRINITY_DN8728_c0_g1_i1	---NA---	448							no IPS match
[INTERPRO, NO-BLAST]	TRINITY_DN8707_c0_g1_i1	---NA---	588							no IPS match
[INTERPRO, NO-BLAST]	TRINITY_DN8715_c0_g1_i1	---NA---	232							no IPS match
[INTERPRO, NO-BLAST]	TRINITY_DN8771_c0_g1_i1	---NA---	247							no IPS match
[INTERPRO, NO-BLAST]	TRINITY_DN8799_c0_g1_i1	---NA---	331							PTHR34672 (PANTHER)
[INTERPRO, NO-BLAST]	TRINITY_DN8777_c0_g1_i1	---NA---	246							no IPS match
[INTERPRO, NO-BLAST]	TRINITY_DN8766_c0_g1_i1	---NA---	802							no IPS match
[INTERPRO, NO-BLAST]	TRINITY_DN8714_c0_g1_i1	---NA---	242							no IPS match
[INTERPRO, NO-BLAST]	TRINITY_DN8700_c0_g1_i1	---NA---	377							mobidb-lite (MOBIDB_LITE); mobidb-lite (MOBIDB_LITE)
[INTERPRO, NO-BLAST]	TRINITY_DN8788_c0_g1_i1	---NA---	225							no IPS match
[INTERPRO, NO-BLAST]	TRINITY_DN8788_c0_g2_i1	---NA---	227							no IPS match
[INTERPRO, NO-BLAST]	TRINITY_DN8729_c0_g1_i1	---NA---	259							mobidb-lite (MOBIDB_LITE)
[INTERPRO, NO-BLAST]	TRINITY_DN8769_c0_g1_i1	---NA---	223							no IPS match
[INTERPRO, NO-BLAST]	TRINITY_DN8769_c0_g1_i2	---NA---	387							no IPS match
[INTERPRO, NO-BLAST]	TRINITY_DN8797_c0_g1_i1	---NA---	837							no IPS match
[INTERPRO, NO-BLAST]	TRINITY_DN8774_c0_g1_i1	---NA---	350							no IPS match
[INTERPRO, NO-BLAST]	TRINITY_DN8711_c0_g1_i1	---NA---	291							no IPS match
[INTERPRO, NO-BLAST]	TRINITY_DN8756_c0_g1_i1	---NA---	232							no IPS match
[INTERPRO, NO-BLAST]	TRINITY_DN8727_c0_g1_i1	---NA---	312							mobidb-lite (MOBIDB_LITE); mobidb-lite (MOBIDB_LITE)
[INTERPRO, NO-BLAST]	TRINITY_DN8738_c0_g1_i1	---NA---	246							no IPS match
[INTERPRO, NO-BLAST]	TRINITY_DN8734_c0_g1_i1	---NA---	332							no IPS match
[INTERPRO, NO-BLAST]	TRINITY_DN8748_c0_g2_i1	---NA---	202							no IPS match
[INTERPRO, NO-BLAST]	TRINITY_DN8748_c0_g3_i1	---NA---	244							no IPS match
[INTERPRO, NO-BLAST]	TRINITY_DN8775_c0_g1_i1	---NA---	342							no IPS match
[INTERPRO, NO-BLAST]	TRINITY_DN8731_c0_g1_i1	---NA---	265							no IPS match
[INTERPRO, NO-BLAST]	TRINITY_DN8796_c0_g1_i1	---NA---	223							no IPS match
[INTERPRO, NO-BLAST]	TRINITY_DN8783_c0_g1_i1	---NA---	313							no IPS match
[INTERPRO, NO-BLAST]	TRINITY_DN8783_c0_g2_i1	---NA---	212							no IPS match
[INTERPRO, NO-BLAST]	TRINITY_DN8798_c0_g1_i1	---NA---	307							no IPS match
[INTERPRO, NO-BLAST]	TRINITY_DN8798_c0_g2_i1	---NA---	353							mobidb-lite (MOBIDB_LITE)
[INTERPRO, NO-BLAST]	TRINITY_DN8708_c0_g1_i1	---NA---	204							no IPS match
[INTERPRO, NO-BLAST]	TRINITY_DN8739_c0_g1_i1	---NA---	416							no IPS match
[INTERPRO, NO-BLAST]	TRINITY_DN8760_c0_g1_i1	---NA---	425							no IPS match
[INTERPRO, NO-BLAST]	TRINITY_DN6274_c0_g1_i1	---NA---	254							no IPS match
[INTERPRO, NO-BLAST]	TRINITY_DN6262_c0_g1_i1	---NA---	259							no IPS match
[INTERPRO, NO-BLAST]	TRINITY_DN6276_c0_g1_i1	---NA---	208							mobidb-lite (MOBIDB_LITE); mobidb-lite (MOBIDB_LITE)
[INTERPRO, NO-BLAST]	TRINITY_DN6253_c0_g1_i1	---NA---	705							no IPS match
[INTERPRO, NO-BLAST]	TRINITY_DN6299_c0_g1_i1	---NA---	212							no IPS match
[INTERPRO, NO-BLAST]	TRINITY_DN6210_c0_g1_i1	---NA---	223							mobidb-lite (MOBIDB_LITE)
[INTERPRO, NO-BLAST]	TRINITY_DN6294_c0_g1_i1	---NA---	226							mobidb-lite (MOBIDB_LITE); mobidb-lite (MOBIDB_LITE)
[INTERPRO, NO-BLAST]	TRINITY_DN6294_c0_g2_i1	---NA---	345							no IPS match
[INTERPRO, NO-BLAST]	TRINITY_DN6258_c0_g1_i1	---NA---	207							no IPS match
[INTERPRO, NO-BLAST]	TRINITY_DN6284_c0_g1_i1	---NA---	366							mobidb-lite (MOBIDB_LITE); mobidb-lite (MOBIDB_LITE)
[INTERPRO, NO-BLAST]	TRINITY_DN6241_c0_g1_i1	---NA---	379							no IPS match
[INTERPRO, NO-BLAST]	TRINITY_DN6247_c0_g1_i1	---NA---	302							no IPS match
[INTERPRO, NO-BLAST]	TRINITY_DN6272_c0_g1_i1	---NA---	221							no IPS match
[INTERPRO, NO-BLAST]	TRINITY_DN6272_c0_g2_i1	---NA---	327							no IPS match
[INTERPRO, NO-BLAST]	TRINITY_DN6288_c0_g1_i1	---NA---	230							no IPS match
[INTERPRO, NO-BLAST]	TRINITY_DN6288_c0_g2_i1	---NA---	223							no IPS match
[INTERPRO, NO-BLAST]	TRINITY_DN6281_c1_g1_i1	---NA---	284							no IPS match
[INTERPRO, NO-BLAST]	TRINITY_DN6203_c0_g1_i1	---NA---	417							no IPS match
[INTERPRO, NO-BLAST]	TRINITY_DN6217_c0_g1_i1	---NA---	346							no IPS match
[INTERPRO, NO-BLAST]	TRINITY_DN6271_c0_g1_i1	---NA---	325							no IPS match
[INTERPRO, NO-BLAST]	TRINITY_DN6271_c0_g1_i2	---NA---	273							no IPS match
[INTERPRO, NO-BLAST]	TRINITY_DN6208_c0_g1_i1	---NA---	254							mobidb-lite (MOBIDB_LITE); mobidb-lite (MOBIDB_LITE)
[INTERPRO, NO-BLAST]	TRINITY_DN6283_c0_g1_i1	---NA---	218							no IPS match
[INTERPRO, NO-BLAST]	TRINITY_DN6216_c0_g1_i1	---NA---	205							no IPS match
[INTERPRO, NO-BLAST]	TRINITY_DN6234_c0_g1_i1	---NA---	430							no IPS match
[INTERPRO, NO-BLAST]	TRINITY_DN6256_c0_g1_i1	---NA---	301							no IPS match
[INTERPRO, NO-BLAST]	TRINITY_DN6256_c0_g1_i2	---NA---	377							no IPS match
[INTERPRO, NO-BLAST]	TRINITY_DN6240_c0_g1_i1	---NA---	298							no IPS match
[INTERPRO, NO-BLAST]	TRINITY_DN6233_c0_g1_i1	---NA---	276							no IPS match
[INTERPRO, NO-BLAST]	TRINITY_DN6233_c0_g2_i1	---NA---	342							no IPS match
[INTERPRO, NO-BLAST]	TRINITY_DN6252_c0_g1_i1	---NA---	229							mobidb-lite (MOBIDB_LITE); mobidb-lite (MOBIDB_LITE)
[INTERPRO, NO-BLAST]	TRINITY_DN6295_c0_g1_i1	---NA---	350							no IPS match
[INTERPRO, NO-BLAST]	TRINITY_DN6259_c0_g1_i1	---NA---	310							no IPS match
[INTERPRO, NO-BLAST]	TRINITY_DN6207_c0_g1_i1	---NA---	206							no IPS match
[INTERPRO, NO-BLAST]	TRINITY_DN6213_c0_g1_i1	---NA---	275							no IPS match
[INTERPRO, NO-BLAST]	TRINITY_DN23979_c0_g1_i1	---NA---	374							no IPS match
[INTERPRO, NO-BLAST]	TRINITY_DN23979_c0_g2_i1	---NA---	409							no IPS match
[INTERPRO, NO-BLAST]	TRINITY_DN23979_c0_g1_i2	---NA---	1048							no IPS match
[INTERPRO, NO-BLAST]	TRINITY_DN23979_c0_g1_i3	---NA---	1036							no IPS match
[INTERPRO, NO-BLAST]	TRINITY_DN23979_c1_g2_i1	---NA---	278							no IPS match
[INTERPRO, NO-BLAST]	TRINITY_DN23979_c1_g2_i2	---NA---	261							no IPS match
[INTERPRO, NO-BLAST]	TRINITY_DN23979_c1_g2_i3	---NA---	419							no IPS match
[INTERPRO, NO-BLAST]	TRINITY_DN23947_c0_g1_i1	---NA---	290							no IPS match
[INTERPRO, NO-BLAST]	TRINITY_DN23912_c0_g1_i7	---NA---	604							PTHR24064:SF335 (PANTHER); PTHR24064 (PANTHER)
[INTERPRO, NO-BLAST]	TRINITY_DN23912_c0_g1_i8	---NA---	324							PTHR24064 (PANTHER); PTHR24064:SF335 (PANTHER)
[INTERPRO, NO-BLAST]	TRINITY_DN23905_c0_g1_i1	---NA---	295							no IPS match
[INTERPRO, NO-BLAST]	TRINITY_DN23905_c0_g3_i1	---NA---	231							no IPS match
[INTERPRO, NO-BLAST]	TRINITY_DN23999_c0_g2_i1	---NA---	416							mobidb-lite (MOBIDB_LITE); mobidb-lite (MOBIDB_LITE); mobidb-lite (MOBIDB_LITE)
[INTERPRO, NO-BLAST]	TRINITY_DN23999_c0_g3_i1	---NA---	260							no IPS match
[INTERPRO, NO-BLAST]	TRINITY_DN23999_c0_g2_i2	---NA---	491							mobidb-lite (MOBIDB_LITE); mobidb-lite (MOBIDB_LITE)
[INTERPRO, NO-BLAST]	TRINITY_DN23955_c0_g1_i1	---NA---	304							no IPS match
[INTERPRO, NO-BLAST]	TRINITY_DN23955_c0_g1_i2	---NA---	285							no IPS match
[INTERPRO, NO-BLAST]	TRINITY_DN23955_c1_g2_i1	---NA---	283							no IPS match
[INTERPRO, NO-BLAST]	TRINITY_DN23955_c1_g2_i4	---NA---	288							no IPS match
[INTERPRO, NO-BLAST]	TRINITY_DN23943_c0_g1_i2	---NA---	346							no IPS match
[INTERPRO, NO-BLAST]	TRINITY_DN23943_c0_g1_i4	---NA---	515							no IPS match
[INTERPRO, NO-BLAST]	TRINITY_DN23943_c0_g2_i1	---NA---	242							no IPS match
[INTERPRO, NO-BLAST]	TRINITY_DN23943_c0_g1_i8	---NA---	326							no IPS match
[INTERPRO, NO-BLAST]	TRINITY_DN23943_c0_g1_i9	---NA---	668							no IPS match
[INTERPRO, NO-BLAST]	TRINITY_DN23943_c0_g2_i2	---NA---	327							no IPS match
[INTERPRO, NO-BLAST]	TRINITY_DN23943_c0_g1_i10	---NA---	363							no IPS match
[INTERPRO, NO-BLAST]	TRINITY_DN23916_c0_g1_i1	---NA---	341							no IPS match
[INTERPRO, NO-BLAST]	TRINITY_DN23965_c0_g1_i1	---NA---	290							no IPS match
[INTERPRO, NO-BLAST]	TRINITY_DN23971_c1_g1_i1	---NA---	2013							no IPS match
[INTERPRO, NO-BLAST]	TRINITY_DN23971_c1_g3_i1	---NA---	381							no IPS match
[INTERPRO, NO-BLAST]	TRINITY_DN23971_c1_g1_i2	---NA---	1912							no IPS match
[INTERPRO, NO-BLAST]	TRINITY_DN23971_c1_g4_i1	---NA---	760							no IPS match
[INTERPRO, NO-BLAST]	TRINITY_DN23971_c1_g1_i3	---NA---	2092							no IPS match
[INTERPRO, NO-BLAST]	TRINITY_DN23971_c1_g1_i4	---NA---	303							no IPS match
[INTERPRO, NO-BLAST]	TRINITY_DN23971_c1_g1_i7	---NA---	2137							no IPS match
[INTERPRO, NO-BLAST]	TRINITY_DN23971_c1_g1_i8	---NA---	749							no IPS match
[INTERPRO, NO-BLAST]	TRINITY_DN23951_c0_g1_i2	---NA---	248							no IPS match
[INTERPRO, NO-BLAST]	TRINITY_DN23940_c0_g1_i4	---NA---	602							no IPS match
[INTERPRO, NO-BLAST]	TRINITY_DN23940_c0_g2_i1	---NA---	373							no IPS match
[INTERPRO, NO-BLAST]	TRINITY_DN23940_c0_g1_i10	---NA---	507							no IPS match
[INTERPRO, NO-BLAST]	TRINITY_DN23986_c0_g1_i3	---NA---	326							mobidb-lite (MOBIDB_LITE); mobidb-lite (MOBIDB_LITE)
[INTERPRO, NO-BLAST]	TRINITY_DN23983_c0_g1_i1	---NA---	218							no IPS match
[INTERPRO, NO-BLAST]	TRINITY_DN23983_c0_g2_i1	---NA---	1310							no IPS match
[INTERPRO, NO-BLAST]	TRINITY_DN23983_c0_g2_i2	---NA---	754							no IPS match
[INTERPRO, NO-BLAST]	TRINITY_DN23983_c0_g3_i1	---NA---	331							no IPS match
[INTERPRO, NO-BLAST]	TRINITY_DN23983_c0_g2_i3	---NA---	1250							no IPS match
[INTERPRO, NO-BLAST]	TRINITY_DN23983_c0_g1_i2	---NA---	533							no IPS match
[INTERPRO, NO-BLAST]	TRINITY_DN23983_c0_g1_i3	---NA---	323							no IPS match
[INTERPRO, NO-BLAST]	TRINITY_DN23983_c0_g3_i2	---NA---	331							no IPS match
[INTERPRO, NO-BLAST]	TRINITY_DN23983_c0_g2_i4	---NA---	1164							no IPS match
[INTERPRO, NO-BLAST]	TRINITY_DN23983_c0_g2_i5	---NA---	738							no IPS match
[INTERPRO, NO-BLAST]	TRINITY_DN23983_c0_g2_i6	---NA---	731							no IPS match
[INTERPRO, NO-BLAST]	TRINITY_DN23983_c0_g2_i7	---NA---	1162							no IPS match
[INTERPRO, NO-BLAST]	TRINITY_DN23983_c0_g2_i8	---NA---	964							no IPS match
[INTERPRO, NO-BLAST]	TRINITY_DN23983_c0_g3_i3	---NA---	244							no IPS match
[INTERPRO, NO-BLAST]	TRINITY_DN23983_c0_g2_i9	---NA---	1312							no IPS match
[INTERPRO, NO-BLAST]	TRINITY_DN23983_c0_g1_i4	---NA---	315							no IPS match
[INTERPRO, NO-BLAST]	TRINITY_DN23983_c0_g2_i10	---NA---	997							no IPS match
[INTERPRO, NO-BLAST]	TRINITY_DN23983_c0_g1_i5	---NA---	559							no IPS match
[INTERPRO, NO-BLAST]	TRINITY_DN23983_c0_g2_i11	---NA---	1347							no IPS match
[INTERPRO, NO-BLAST]	TRINITY_DN23983_c0_g2_i12	---NA---	1285							no IPS match
[INTERPRO, NO-BLAST]	TRINITY_DN23983_c0_g3_i4	---NA---	273							no IPS match
[INTERPRO, NO-BLAST]	TRINITY_DN23983_c0_g2_i13	---NA---	1212							no IPS match
[INTERPRO, NO-BLAST]	TRINITY_DN23983_c0_g2_i14	---NA---	1164							no IPS match
[INTERPRO, NO-BLAST]	TRINITY_DN23983_c0_g1_i6	---NA---	491							no IPS match
[INTERPRO, NO-BLAST]	TRINITY_DN23994_c0_g1_i3	---NA---	349							no IPS match
[INTERPRO, NO-BLAST]	TRINITY_DN23994_c0_g2_i1	---NA---	294							no IPS match
[INTERPRO, NO-BLAST]	TRINITY_DN23981_c1_g1_i8	---NA---	427							no IPS match
[INTERPRO, NO-BLAST]	TRINITY_DN23981_c1_g1_i14	---NA---	226							no IPS match
[INTERPRO, NO-BLAST]	TRINITY_DN23952_c1_g2_i2	---NA---	325							no IPS match
[INTERPRO, NO-BLAST]	TRINITY_DN23952_c1_g2_i6	---NA---	242							no IPS match
[INTERPRO, NO-BLAST]	TRINITY_DN23952_c1_g2_i8	---NA---	553							no IPS match
[INTERPRO, NO-BLAST]	TRINITY_DN23952_c1_g2_i9	---NA---	465							no IPS match
[INTERPRO, NO-BLAST]	TRINITY_DN23973_c0_g1_i2	---NA---	466							no IPS match
[INTERPRO, NO-BLAST]	TRINITY_DN23973_c0_g2_i1	---NA---	525							no IPS match
[INTERPRO, NO-BLAST]	TRINITY_DN23902_c1_g1_i1	---NA---	220							no IPS match
[INTERPRO, NO-BLAST]	TRINITY_DN23945_c0_g1_i1	---NA---	203							no IPS match
[INTERPRO, NO-BLAST]	TRINITY_DN23945_c0_g2_i1	---NA---	371							mobidb-lite (MOBIDB_LITE); mobidb-lite (MOBIDB_LITE); mobidb-lite (MOBIDB_LITE)
[INTERPRO, NO-BLAST]	TRINITY_DN23907_c0_g1_i1	---NA---	1371							mobidb-lite (MOBIDB_LITE); mobidb-lite (MOBIDB_LITE)
[INTERPRO, NO-BLAST]	TRINITY_DN23907_c0_g3_i1	---NA---	245							no IPS match
[INTERPRO, NO-BLAST]	TRINITY_DN23907_c0_g3_i2	---NA---	259							no IPS match
[INTERPRO, NO-BLAST]	TRINITY_DN23992_c0_g1_i4	---NA---	427							PTHR44098:SF2 (PANTHER); PTHR44098 (PANTHER)
[INTERPRO, NO-BLAST]	TRINITY_DN23992_c0_g1_i6	---NA---	484							PTHR44098 (PANTHER)
[INTERPRO, NO-BLAST]	TRINITY_DN23992_c0_g1_i9	---NA---	924							mobidb-lite (MOBIDB_LITE); mobidb-lite (MOBIDB_LITE); PTHR44098 (PANTHER); IPR000742 (PROSITE_PROFILES); cd00055 (CDD)
[INTERPRO, NO-BLAST]	TRINITY_DN23930_c1_g1_i1	---NA---	2872							IPR001781 (SMART); IPR001781 (PFAM); G3DSA:2.10.110.10 (GENE3D); G3DSA:2.10.110.10 (GENE3D); G3DSA:2.10.110.10 (GENE3D); mobidb-lite (MOBIDB_LITE); mobidb-lite (MOBIDB_LITE); mobidb-lite (MOBIDB_LITE); mobidb-lite (MOBIDB_LITE); mobidb-lite (MOBIDB_LITE); PTHR24219 (PANTHER); IPR001781 (PROSITE_PROFILES); IPR001781 (PROSITE_PROFILES); IPR001781 (PROSITE_PROFILES); cd09438 (CDD); cd09355 (CDD); cd…
[INTERPRO, NO-BLAST]	TRINITY_DN23930_c1_g1_i7	---NA---	293							no IPS match
[INTERPRO, NO-BLAST]	TRINITY_DN23930_c1_g1_i11	---NA---	292							no IPS match
[INTERPRO, NO-BLAST]	TRINITY_DN23930_c1_g1_i14	---NA---	204							no IPS match
[INTERPRO, NO-BLAST]	TRINITY_DN23931_c0_g2_i1	---NA---	230							no IPS match
[INTERPRO, NO-BLAST]	TRINITY_DN23931_c0_g2_i3	---NA---	232							no IPS match
[INTERPRO, NO-BLAST]	TRINITY_DN23931_c0_g2_i4	---NA---	396							no IPS match
[INTERPRO, NO-BLAST]	TRINITY_DN23931_c0_g2_i5	---NA---	493							no IPS match
[INTERPRO, NO-BLAST]	TRINITY_DN23950_c0_g1_i2	---NA---	298							mobidb-lite (MOBIDB_LITE); mobidb-lite (MOBIDB_LITE)
[INTERPRO, NO-BLAST]	TRINITY_DN23950_c0_g2_i1	---NA---	332							no IPS match
[INTERPRO, NO-BLAST]	TRINITY_DN23997_c0_g1_i1	---NA---	249							no IPS match
[INTERPRO, NO-BLAST]	TRINITY_DN23997_c0_g1_i2	---NA---	255							no IPS match
[INTERPRO, NO-BLAST]	TRINITY_DN23962_c0_g1_i1	---NA---	257							no IPS match
[INTERPRO, NO-BLAST]	TRINITY_DN23962_c1_g1_i4	---NA---	905							IPR004182 (SMART); IPR011993 (G3DSA:2.30.29.GENE3D); IPR004182 (PFAM); mobidb-lite (MOBIDB_LITE); PTHR23319:SF3 (PANTHER); PTHR23319 (PANTHER); cd13220 (CDD)
[INTERPRO, NO-BLAST]	TRINITY_DN23904_c0_g1_i1	---NA---	633							no IPS match
[INTERPRO, NO-BLAST]	TRINITY_DN23904_c0_g1_i2	---NA---	702							no IPS match
[INTERPRO, NO-BLAST]	TRINITY_DN23904_c0_g1_i3	---NA---	606							no IPS match
[INTERPRO, NO-BLAST]	TRINITY_DN23904_c1_g1_i1	---NA---	673							no IPS match
[INTERPRO, NO-BLAST]	TRINITY_DN23904_c1_g1_i2	---NA---	727							PR01217 (PRINTS); mobidb-lite (MOBIDB_LITE)
[INTERPRO, NO-BLAST]	TRINITY_DN23904_c1_g1_i3	---NA---	365							mobidb-lite (MOBIDB_LITE)
[INTERPRO, NO-BLAST]	TRINITY_DN23904_c1_g1_i4	---NA---	704							no IPS match
[INTERPRO, NO-BLAST]	TRINITY_DN23904_c1_g1_i5	---NA---	2124							PR01217 (PRINTS); mobidb-lite (MOBIDB_LITE); mobidb-lite (MOBIDB_LITE); mobidb-lite (MOBIDB_LITE); mobidb-lite (MOBIDB_LITE); mobidb-lite (MOBIDB_LITE); mobidb-lite (MOBIDB_LITE); mobidb-lite (MOBIDB_LITE); mobidb-lite (MOBIDB_LITE); mobidb-lite (MOBIDB_LITE); mobidb-lite (MOBIDB_LITE); mobidb-lite (MOBIDB_LITE)
[INTERPRO, NO-BLAST]	TRINITY_DN23904_c1_g1_i6	---NA---	386							PR01217 (PRINTS); mobidb-lite (MOBIDB_LITE)
[INTERPRO, NO-BLAST]	TRINITY_DN23904_c1_g1_i7	---NA---	626							no IPS match
[INTERPRO, NO-BLAST]	TRINITY_DN23904_c1_g1_i8	---NA---	488							no IPS match
[INTERPRO, NO-BLAST]	TRINITY_DN23904_c1_g1_i9	---NA---	235							mobidb-lite (MOBIDB_LITE)
[INTERPRO, NO-BLAST]	TRINITY_DN23904_c1_g1_i10	---NA---	248							no IPS match
[INTERPRO, NO-BLAST]	TRINITY_DN23904_c1_g1_i11	---NA---	805							no IPS match
[INTERPRO, NO-BLAST]	TRINITY_DN23904_c1_g1_i12	---NA---	349							no IPS match
[INTERPRO, NO-BLAST]	TRINITY_DN23904_c1_g1_i13	---NA---	1234							PR01217 (PRINTS); mobidb-lite (MOBIDB_LITE); mobidb-lite (MOBIDB_LITE); mobidb-lite (MOBIDB_LITE); mobidb-lite (MOBIDB_LITE); mobidb-lite (MOBIDB_LITE); mobidb-lite (MOBIDB_LITE); mobidb-lite (MOBIDB_LITE); mobidb-lite (MOBIDB_LITE); mobidb-lite (MOBIDB_LITE)
[INTERPRO, NO-BLAST]	TRINITY_DN23904_c1_g1_i14	---NA---	604							no IPS match
[INTERPRO, NO-BLAST]	TRINITY_DN23904_c1_g2_i1	---NA---	219							no IPS match
[INTERPRO, NO-BLAST]	TRINITY_DN23904_c1_g1_i15	---NA---	593							no IPS match
[INTERPRO, NO-BLAST]	TRINITY_DN23904_c1_g1_i16	---NA---	2172							PR01217 (PRINTS); mobidb-lite (MOBIDB_LITE); mobidb-lite (MOBIDB_LITE); mobidb-lite (MOBIDB_LITE); mobidb-lite (MOBIDB_LITE); mobidb-lite (MOBIDB_LITE); mobidb-lite (MOBIDB_LITE); mobidb-lite (MOBIDB_LITE); mobidb-lite (MOBIDB_LITE); mobidb-lite (MOBIDB_LITE); mobidb-lite (MOBIDB_LITE)
[INTERPRO, NO-BLAST]	TRINITY_DN23904_c1_g1_i17	---NA---	572							no IPS match
[INTERPRO, NO-BLAST]	TRINITY_DN23904_c1_g1_i18	---NA---	532							no IPS match
[INTERPRO, NO-BLAST]	TRINITY_DN23926_c0_g1_i1	---NA---	314							no IPS match
[INTERPRO, NO-BLAST]	TRINITY_DN23995_c0_g1_i1	---NA---	406							no IPS match
[INTERPRO, NO-BLAST]	TRINITY_DN23995_c0_g1_i2	---NA---	319							no IPS match
[INTERPRO, NO-BLAST]	TRINITY_DN23995_c0_g1_i3	---NA---	208							no IPS match
[INTERPRO, NO-BLAST]	TRINITY_DN23966_c0_g2_i1	---NA---	2981							G3DSA:1.20.1250.20 (GENE3D); G3DSA:1.20.1250.20 (GENE3D); IPR024989 (PFAM); mobidb-lite (MOBIDB_LITE); PTHR16172 (PANTHER); PTHR16172:SF2 (PANTHER); IPR020846 (CDD); IPR020846 (CDD); IPR036259 (SUPERFAMILY)
[INTERPRO, NO-BLAST]	TRINITY_DN23939_c0_g2_i2	---NA---	277							no IPS match
[INTERPRO, NO-BLAST]	TRINITY_DN23939_c0_g7_i1	---NA---	980							IPR003598 (SMART); IPR003599 (SMART); IPR013783 (G3DSA:2.60.40.GENE3D); IPR013783 (G3DSA:2.60.40.GENE3D); IPR013098 (PFAM); mobidb-lite (MOBIDB_LITE); mobidb-lite (MOBIDB_LITE); mobidb-lite (MOBIDB_LITE); mobidb-lite (MOBIDB_LITE); PTHR13817 (PANTHER); PTHR13817:SF21 (PANTHER); IPR007110 (PROSITE_PROFILES); IPR007110 (PROSITE_PROFILES); cd00096 (CDD); IPR036179 (SUPERFAMILY); IPR036179 (SUPERFAMI…
[INTERPRO, NO-BLAST]	TRINITY_DN23939_c0_g11_i1	---NA---	207							no IPS match
[INTERPRO, NO-BLAST]	TRINITY_DN23956_c3_g1_i1	---NA---	1051							no IPS match
[INTERPRO, NO-BLAST]	TRINITY_DN23956_c3_g1_i2	---NA---	447							no IPS match
[INTERPRO, NO-BLAST]	TRINITY_DN23956_c3_g1_i3	---NA---	216							no IPS match
[INTERPRO, NO-BLAST]	TRINITY_DN23956_c3_g1_i4	---NA---	349							no IPS match
[INTERPRO, NO-BLAST]	TRINITY_DN23956_c3_g2_i1	---NA---	229							no IPS match
[INTERPRO, NO-BLAST]	TRINITY_DN23956_c3_g1_i5	---NA---	1124							no IPS match
[INTERPRO, NO-BLAST]	TRINITY_DN23956_c3_g1_i6	---NA---	251							no IPS match
[INTERPRO, NO-BLAST]	TRINITY_DN23956_c3_g1_i7	---NA---	218							no IPS match
[INTERPRO, NO-BLAST]	TRINITY_DN23956_c3_g1_i8	---NA---	223							no IPS match
[INTERPRO, NO-BLAST]	TRINITY_DN23956_c3_g1_i9	---NA---	723							no IPS match
[INTERPRO, NO-BLAST]	TRINITY_DN23956_c3_g1_i10	---NA---	216							no IPS match
[INTERPRO, NO-BLAST]	TRINITY_DN23956_c3_g1_i11	---NA---	241							no IPS match
[INTERPRO, NO-BLAST]	TRINITY_DN23956_c3_g1_i12	---NA---	278							no IPS match
[INTERPRO, NO-BLAST]	TRINITY_DN23956_c3_g1_i13	---NA---	447							no IPS match
[INTERPRO, NO-BLAST]	TRINITY_DN23956_c3_g1_i14	---NA---	635							no IPS match
[INTERPRO, NO-BLAST]	TRINITY_DN23956_c3_g3_i1	---NA---	701							no IPS match
[INTERPRO, NO-BLAST]	TRINITY_DN23948_c0_g1_i7	---NA---	3302							IPR023246 (PFAM); mobidb-lite (MOBIDB_LITE); mobidb-lite (MOBIDB_LITE); mobidb-lite (MOBIDB_LITE); mobidb-lite (MOBIDB_LITE); mobidb-lite (MOBIDB_LITE); IPR023246 (PANTHER)
[INTERPRO, NO-BLAST]	TRINITY_DN23922_c0_g3_i2	---NA---	668							no IPS match
[INTERPRO, NO-BLAST]	TRINITY_DN23922_c0_g3_i4	---NA---	547							no IPS match
[INTERPRO, NO-BLAST]	TRINITY_DN23991_c0_g1_i2	---NA---	295							no IPS match
[INTERPRO, NO-BLAST]	TRINITY_DN23970_c1_g1_i4	---NA---	261							no IPS match
[INTERPRO, NO-BLAST]	TRINITY_DN23970_c1_g1_i5	---NA---	386							no IPS match
[INTERPRO, NO-BLAST]	TRINITY_DN23970_c2_g1_i2	---NA---	219							no IPS match
[INTERPRO, NO-BLAST]	TRINITY_DN23970_c2_g1_i5	---NA---	497							no IPS match
[INTERPRO, NO-BLAST]	TRINITY_DN23970_c2_g2_i1	---NA---	405							no IPS match
[INTERPRO, NO-BLAST]	TRINITY_DN23970_c2_g1_i8	---NA---	224							no IPS match
[INTERPRO, NO-BLAST]	TRINITY_DN23970_c2_g1_i10	---NA---	450							no IPS match
[INTERPRO, NO-BLAST]	TRINITY_DN23970_c3_g1_i1	---NA---	227							PS51257 (PROSITE_PROFILES)
[INTERPRO, NO-BLAST]	TRINITY_DN23949_c0_g1_i1	---NA---	236							no IPS match
[INTERPRO, NO-BLAST]	TRINITY_DN23954_c0_g1_i4	---NA---	897							mobidb-lite (MOBIDB_LITE)
[INTERPRO, NO-BLAST]	TRINITY_DN23954_c0_g2_i1	---NA---	245							no IPS match
[INTERPRO, NO-BLAST]	TRINITY_DN23954_c0_g3_i1	---NA---	322							no IPS match
[INTERPRO, NO-BLAST]	TRINITY_DN23938_c0_g3_i1	---NA---	257							no IPS match
[INTERPRO, NO-BLAST]	TRINITY_DN23988_c0_g1_i1	---NA---	330							no IPS match
[INTERPRO, NO-BLAST]	TRINITY_DN23988_c1_g2_i1	---NA---	337							no IPS match
[INTERPRO, NO-BLAST]	TRINITY_DN23988_c1_g1_i2	---NA---	586							no IPS match
[INTERPRO, NO-BLAST]	TRINITY_DN23988_c1_g1_i3	---NA---	1181							no IPS match
[INTERPRO, NO-BLAST]	TRINITY_DN23988_c1_g1_i5	---NA---	1441							no IPS match
[INTERPRO, NO-BLAST]	TRINITY_DN23988_c1_g1_i6	---NA---	739							no IPS match
[INTERPRO, NO-BLAST]	TRINITY_DN23988_c1_g4_i1	---NA---	299							no IPS match
[INTERPRO, NO-BLAST]	TRINITY_DN23988_c1_g1_i7	---NA---	1129							no IPS match
[INTERPRO, NO-BLAST]	TRINITY_DN23988_c1_g1_i8	---NA---	245							no IPS match
[INTERPRO, NO-BLAST]	TRINITY_DN23988_c1_g1_i10	---NA---	313							no IPS match
[INTERPRO, NO-BLAST]	TRINITY_DN23988_c1_g1_i11	---NA---	1443							no IPS match
[INTERPRO, NO-BLAST]	TRINITY_DN23988_c1_g1_i12	---NA---	1443							no IPS match
[INTERPRO, NO-BLAST]	TRINITY_DN23988_c1_g1_i13	---NA---	246							no IPS match
[INTERPRO, NO-BLAST]	TRINITY_DN23988_c1_g1_i14	---NA---	937							no IPS match
[INTERPRO, NO-BLAST]	TRINITY_DN23988_c1_g5_i1	---NA---	209							no IPS match
[INTERPRO, NO-BLAST]	TRINITY_DN23988_c2_g1_i1	---NA---	209							no IPS match
[INTERPRO, NO-BLAST]	TRINITY_DN23985_c0_g4_i1	---NA---	679							no IPS match
[INTERPRO, NO-BLAST]	TRINITY_DN23946_c0_g1_i6	---NA---	2468							mobidb-lite (MOBIDB_LITE); mobidb-lite (MOBIDB_LITE); mobidb-lite (MOBIDB_LITE); mobidb-lite (MOBIDB_LITE)
[INTERPRO, NO-BLAST]	TRINITY_DN23921_c0_g2_i1	---NA---	266							mobidb-lite (MOBIDB_LITE); PS51257 (PROSITE_PROFILES)
[INTERPRO, NO-BLAST]	TRINITY_DN23961_c0_g1_i1	---NA---	342							PTHR13986:SF8 (PANTHER); PTHR13986 (PANTHER)
[INTERPRO, NO-BLAST]	TRINITY_DN23961_c0_g3_i1	---NA---	262							no IPS match
[INTERPRO, NO-BLAST]	TRINITY_DN23998_c0_g2_i2	---NA---	203							no IPS match
[INTERPRO, NO-BLAST]	TRINITY_DN23968_c0_g1_i1	---NA---	394							no IPS match
[INTERPRO, NO-BLAST]	TRINITY_DN23968_c0_g2_i1	---NA---	261							no IPS match
[INTERPRO, NO-BLAST]	TRINITY_DN23989_c0_g1_i5	---NA---	382							no IPS match
[INTERPRO, NO-BLAST]	TRINITY_DN23989_c0_g2_i3	---NA---	380							no IPS match
[INTERPRO, NO-BLAST]	TRINITY_DN23989_c0_g3_i1	---NA---	362							no IPS match
[INTERPRO, NO-BLAST]	TRINITY_DN23989_c0_g1_i8	---NA---	408							no IPS match
[INTERPRO, NO-BLAST]	TRINITY_DN1549_c0_g1_i1	---NA---	226							no IPS match
[INTERPRO, NO-BLAST]	TRINITY_DN1575_c0_g1_i1	---NA---	454							no IPS match
[INTERPRO, NO-BLAST]	TRINITY_DN1581_c0_g1_i1	---NA---	318							mobidb-lite (MOBIDB_LITE); mobidb-lite (MOBIDB_LITE)
[INTERPRO, NO-BLAST]	TRINITY_DN1588_c0_g1_i1	---NA---	236							no IPS match
[INTERPRO, NO-BLAST]	TRINITY_DN1563_c0_g1_i1	---NA---	211							no IPS match
[INTERPRO, NO-BLAST]	TRINITY_DN1553_c0_g1_i1	---NA---	385							no IPS match
[INTERPRO, NO-BLAST]	TRINITY_DN1542_c0_g1_i1	---NA---	331							no IPS match
[INTERPRO, NO-BLAST]	TRINITY_DN1517_c0_g1_i1	---NA---	245							no IPS match
[INTERPRO, NO-BLAST]	TRINITY_DN1574_c0_g1_i1	---NA---	244							no IPS match
[INTERPRO, NO-BLAST]	TRINITY_DN1555_c0_g1_i1	---NA---	255							no IPS match
[INTERPRO, NO-BLAST]	TRINITY_DN1500_c0_g1_i1	---NA---	223							mobidb-lite (MOBIDB_LITE)
[INTERPRO, NO-BLAST]	TRINITY_DN1585_c0_g1_i1	---NA---	242							no IPS match
[INTERPRO, NO-BLAST]	TRINITY_DN1504_c0_g1_i1	---NA---	203							no IPS match
[INTERPRO, NO-BLAST]	TRINITY_DN1570_c0_g1_i1	---NA---	230							no IPS match
[INTERPRO, NO-BLAST]	TRINITY_DN1552_c0_g1_i1	---NA---	223							no IPS match
[INTERPRO, NO-BLAST]	TRINITY_DN1596_c0_g1_i1	---NA---	236							mobidb-lite (MOBIDB_LITE)
[INTERPRO, NO-BLAST]	TRINITY_DN1596_c0_g1_i2	---NA---	236							no IPS match
[INTERPRO, NO-BLAST]	TRINITY_DN1521_c0_g1_i1	---NA---	219							no IPS match
[INTERPRO, NO-BLAST]	TRINITY_DN1568_c0_g1_i1	---NA---	251							no IPS match
[INTERPRO, NO-BLAST]	TRINITY_DN1578_c0_g1_i1	---NA---	270							no IPS match
[INTERPRO, NO-BLAST]	TRINITY_DN1508_c0_g1_i1	---NA---	251							no IPS match
[INTERPRO, NO-BLAST]	TRINITY_DN1591_c0_g1_i1	---NA---	213							no IPS match
[INTERPRO, NO-BLAST]	TRINITY_DN1503_c0_g2_i1	---NA---	255							G3DSA:3.40.50.300 (GENE3D); mobidb-lite (MOBIDB_LITE); mobidb-lite (MOBIDB_LITE); IPR013283 (PANTHER)
[INTERPRO, NO-BLAST]	TRINITY_DN1561_c0_g2_i1	---NA---	300							no IPS match
[INTERPRO, NO-BLAST]	TRINITY_DN1584_c0_g1_i1	---NA---	221							no IPS match
[INTERPRO, NO-BLAST]	TRINITY_DN1573_c0_g1_i1	---NA---	207							no IPS match
[INTERPRO, NO-BLAST]	TRINITY_DN1520_c0_g1_i1	---NA---	216							no IPS match
[INTERPRO, NO-BLAST]	TRINITY_DN1519_c0_g1_i1	---NA---	265							mobidb-lite (MOBIDB_LITE)
[INTERPRO, NO-BLAST]	TRINITY_DN1546_c0_g1_i1	---NA---	250							no IPS match
[INTERPRO, NO-BLAST]	TRINITY_DN1545_c0_g1_i1	---NA---	221							no IPS match
[INTERPRO, NO-BLAST]	TRINITY_DN1509_c0_g1_i1	---NA---	219							no IPS match
[INTERPRO, NO-BLAST]	TRINITY_DN1513_c0_g1_i1	---NA---	324							no IPS match
[INTERPRO, NO-BLAST]	TRINITY_DN2163_c0_g1_i1	---NA---	228							no IPS match
[INTERPRO, NO-BLAST]	TRINITY_DN2195_c0_g1_i1	---NA---	290							no IPS match
[INTERPRO, NO-BLAST]	TRINITY_DN2148_c0_g1_i1	---NA---	256							no IPS match
[INTERPRO, NO-BLAST]	TRINITY_DN2108_c0_g1_i1	---NA---	205							no IPS match
[INTERPRO, NO-BLAST]	TRINITY_DN2169_c0_g1_i1	---NA---	215							no IPS match
[INTERPRO, NO-BLAST]	TRINITY_DN2137_c0_g1_i1	---NA---	212							no IPS match
[INTERPRO, NO-BLAST]	TRINITY_DN2193_c0_g1_i1	---NA---	280							no IPS match
[INTERPRO, NO-BLAST]	TRINITY_DN2113_c0_g1_i1	---NA---	207							no IPS match
[INTERPRO, NO-BLAST]	TRINITY_DN2164_c0_g1_i1	---NA---	219							no IPS match
[INTERPRO, NO-BLAST]	TRINITY_DN2105_c0_g1_i1	---NA---	220							no IPS match
[INTERPRO, NO-BLAST]	TRINITY_DN2136_c0_g1_i1	---NA---	330							no IPS match
[INTERPRO, NO-BLAST]	TRINITY_DN2135_c0_g1_i1	---NA---	230							no IPS match
[INTERPRO, NO-BLAST]	TRINITY_DN2170_c0_g1_i1	---NA---	204							mobidb-lite (MOBIDB_LITE)
[INTERPRO, NO-BLAST]	TRINITY_DN2184_c0_g1_i1	---NA---	343							no IPS match
[INTERPRO, NO-BLAST]	TRINITY_DN2158_c0_g1_i1	---NA---	475							no IPS match
[INTERPRO, NO-BLAST]	TRINITY_DN2158_c0_g1_i2	---NA---	475							mobidb-lite (MOBIDB_LITE); mobidb-lite (MOBIDB_LITE)
[INTERPRO, NO-BLAST]	TRINITY_DN2141_c0_g1_i1	---NA---	274							no IPS match
[INTERPRO, NO-BLAST]	TRINITY_DN2141_c0_g1_i2	---NA---	355							no IPS match
[INTERPRO, NO-BLAST]	TRINITY_DN2166_c0_g1_i1	---NA---	314							no IPS match
[INTERPRO, NO-BLAST]	TRINITY_DN2152_c0_g1_i1	---NA---	364							no IPS match
[INTERPRO, NO-BLAST]	TRINITY_DN2189_c0_g1_i1	---NA---	242							no IPS match
[INTERPRO, NO-BLAST]	TRINITY_DN2104_c0_g1_i1	---NA---	281							no IPS match
[INTERPRO, NO-BLAST]	TRINITY_DN2104_c0_g1_i2	---NA---	268							no IPS match
[INTERPRO, NO-BLAST]	TRINITY_DN2119_c0_g1_i1	---NA---	237							no IPS match
[INTERPRO, NO-BLAST]	TRINITY_DN2161_c0_g1_i1	---NA---	282							no IPS match
[INTERPRO, NO-BLAST]	TRINITY_DN2187_c0_g1_i1	---NA---	445							no IPS match
[INTERPRO, NO-BLAST]	TRINITY_DN2186_c0_g1_i1	---NA---	272							no IPS match
[INTERPRO, NO-BLAST]	TRINITY_DN2133_c0_g1_i1	---NA---	465							no IPS match
[INTERPRO, NO-BLAST]	TRINITY_DN2179_c0_g1_i1	---NA---	271							PTHR22734 (PANTHER); IPR007109 (PROSITE_PROFILES); SSF52954 (SUPERFAMILY)
[INTERPRO, NO-BLAST]	TRINITY_DN2168_c0_g1_i1	---NA---	250							no IPS match
[INTERPRO, NO-BLAST]	TRINITY_DN2174_c0_g1_i1	---NA---	334							no IPS match
[INTERPRO, NO-BLAST]	TRINITY_DN3417_c0_g1_i1	---NA---	226							no IPS match
[INTERPRO, NO-BLAST]	TRINITY_DN3473_c0_g1_i1	---NA---	204							no IPS match
[INTERPRO, NO-BLAST]	TRINITY_DN3406_c0_g1_i1	---NA---	269							no IPS match
[INTERPRO, NO-BLAST]	TRINITY_DN3476_c0_g1_i1	---NA---	277							no IPS match
[INTERPRO, NO-BLAST]	TRINITY_DN3450_c0_g1_i1	---NA---	254							no IPS match
[INTERPRO, NO-BLAST]	TRINITY_DN3483_c0_g1_i1	---NA---	388							mobidb-lite (MOBIDB_LITE); mobidb-lite (MOBIDB_LITE); PTHR36378 (PANTHER)
[INTERPRO, NO-BLAST]	TRINITY_DN3486_c0_g1_i1	---NA---	221							no IPS match
[INTERPRO, NO-BLAST]	TRINITY_DN3419_c0_g1_i1	---NA---	208							PTHR23502 (PANTHER); PTHR23502:SF60 (PANTHER)
[INTERPRO, NO-BLAST]	TRINITY_DN3424_c0_g1_i1	---NA---	319							no IPS match
[INTERPRO, NO-BLAST]	TRINITY_DN3453_c0_g1_i1	---NA---	242							no IPS match
[INTERPRO, NO-BLAST]	TRINITY_DN3402_c0_g1_i1	---NA---	307							no IPS match
[INTERPRO, NO-BLAST]	TRINITY_DN3402_c0_g2_i1	---NA---	550							no IPS match
[INTERPRO, NO-BLAST]	TRINITY_DN3468_c0_g1_i1	---NA---	206							no IPS match
[INTERPRO, NO-BLAST]	TRINITY_DN3420_c0_g1_i1	---NA---	440							no IPS match
[INTERPRO, NO-BLAST]	TRINITY_DN3420_c0_g2_i1	---NA---	280							IPR000477 (PFAM); IPR000477 (PROSITE_PROFILES); SSF56672 (SUPERFAMILY)
[INTERPRO, NO-BLAST]	TRINITY_DN3481_c0_g1_i1	---NA---	228							no IPS match
[INTERPRO, NO-BLAST]	TRINITY_DN3421_c0_g1_i1	---NA---	540							no IPS match
[INTERPRO, NO-BLAST]	TRINITY_DN3469_c0_g1_i1	---NA---	214							no IPS match
[INTERPRO, NO-BLAST]	TRINITY_DN3474_c0_g1_i1	---NA---	265							no IPS match
[INTERPRO, NO-BLAST]	TRINITY_DN3467_c0_g1_i1	---NA---	230							no IPS match
[INTERPRO, NO-BLAST]	TRINITY_DN3429_c0_g1_i1	---NA---	377							no IPS match
[INTERPRO, NO-BLAST]	TRINITY_DN3498_c0_g1_i1	---NA---	212							no IPS match
[INTERPRO, NO-BLAST]	TRINITY_DN3456_c0_g1_i1	---NA---	286							no IPS match
[INTERPRO, NO-BLAST]	TRINITY_DN3432_c0_g1_i1	---NA---	451							no IPS match
[INTERPRO, NO-BLAST]	TRINITY_DN3416_c0_g1_i1	---NA---	255							no IPS match
[INTERPRO, NO-BLAST]	TRINITY_DN3416_c0_g2_i1	---NA---	321							no IPS match
[INTERPRO, NO-BLAST]	TRINITY_DN3485_c0_g1_i1	---NA---	327							no IPS match
[INTERPRO, NO-BLAST]	TRINITY_DN3463_c0_g1_i1	---NA---	206							no IPS match
[INTERPRO, NO-BLAST]	TRINITY_DN3444_c0_g1_i1	---NA---	599							no IPS match
[INTERPRO, NO-BLAST]	TRINITY_DN3461_c0_g1_i1	---NA---	209							no IPS match
[INTERPRO, NO-BLAST]	TRINITY_DN12963_c0_g1_i1	---NA---	254							no IPS match
[INTERPRO, NO-BLAST]	TRINITY_DN12973_c1_g1_i4	---NA---	270							no IPS match
[INTERPRO, NO-BLAST]	TRINITY_DN12992_c0_g1_i1	---NA---	290							no IPS match
[INTERPRO, NO-BLAST]	TRINITY_DN12992_c0_g1_i2	---NA---	312							no IPS match
[INTERPRO, NO-BLAST]	TRINITY_DN12940_c0_g1_i1	---NA---	351							no IPS match
[INTERPRO, NO-BLAST]	TRINITY_DN12906_c0_g1_i1	---NA---	463							no IPS match
[INTERPRO, NO-BLAST]	TRINITY_DN12922_c0_g1_i1	---NA---	244							PTHR32332:SF27 (PANTHER); PTHR32332 (PANTHER)
[INTERPRO, NO-BLAST]	TRINITY_DN12909_c0_g1_i1	---NA---	304							no IPS match
[INTERPRO, NO-BLAST]	TRINITY_DN12914_c0_g1_i1	---NA---	387							no IPS match
[INTERPRO, NO-BLAST]	TRINITY_DN12964_c0_g1_i1	---NA---	410							no IPS match
[INTERPRO, NO-BLAST]	TRINITY_DN12983_c0_g1_i1	---NA---	230							no IPS match
[INTERPRO, NO-BLAST]	TRINITY_DN12942_c0_g1_i1	---NA---	284							mobidb-lite (MOBIDB_LITE); mobidb-lite (MOBIDB_LITE)
[INTERPRO, NO-BLAST]	TRINITY_DN12910_c0_g1_i1	---NA---	301							no IPS match
[INTERPRO, NO-BLAST]	TRINITY_DN12972_c0_g1_i1	---NA---	262							no IPS match
[INTERPRO, NO-BLAST]	TRINITY_DN12972_c0_g1_i2	---NA---	266							no IPS match
[INTERPRO, NO-BLAST]	TRINITY_DN12989_c0_g1_i1	---NA---	492							no IPS match
[INTERPRO, NO-BLAST]	TRINITY_DN12989_c0_g1_i2	---NA---	531							no IPS match
[INTERPRO, NO-BLAST]	TRINITY_DN12912_c0_g1_i1	---NA---	213							no IPS match
[INTERPRO, NO-BLAST]	TRINITY_DN12928_c0_g1_i1	---NA---	284							no IPS match
[INTERPRO, NO-BLAST]	TRINITY_DN12928_c0_g1_i2	---NA---	397							mobidb-lite (MOBIDB_LITE)
[INTERPRO, NO-BLAST]	TRINITY_DN12928_c0_g1_i3	---NA---	201							no IPS match
[INTERPRO, NO-BLAST]	TRINITY_DN12928_c0_g1_i4	---NA---	337							mobidb-lite (MOBIDB_LITE)
[INTERPRO, NO-BLAST]	TRINITY_DN12928_c0_g2_i1	---NA---	598							no IPS match
[INTERPRO, NO-BLAST]	TRINITY_DN12904_c0_g1_i3	---NA---	384							no IPS match
[INTERPRO, NO-BLAST]	TRINITY_DN12974_c0_g1_i1	---NA---	279							mobidb-lite (MOBIDB_LITE); mobidb-lite (MOBIDB_LITE); mobidb-lite (MOBIDB_LITE)
[INTERPRO, NO-BLAST]	TRINITY_DN12998_c0_g2_i1	---NA---	241							no IPS match
[INTERPRO, NO-BLAST]	TRINITY_DN12956_c0_g1_i1	---NA---	682							no IPS match
[INTERPRO, NO-BLAST]	TRINITY_DN12956_c0_g2_i1	---NA---	470							no IPS match
[INTERPRO, NO-BLAST]	TRINITY_DN12956_c0_g2_i2	---NA---	419							no IPS match
[INTERPRO, NO-BLAST]	TRINITY_DN12955_c0_g1_i1	---NA---	261							no IPS match
[INTERPRO, NO-BLAST]	TRINITY_DN12955_c0_g1_i2	---NA---	240							mobidb-lite (MOBIDB_LITE); mobidb-lite (MOBIDB_LITE)
[INTERPRO, NO-BLAST]	TRINITY_DN12955_c0_g1_i3	---NA---	261							no IPS match
[INTERPRO, NO-BLAST]	TRINITY_DN12905_c0_g1_i1	---NA---	205							no IPS match
[INTERPRO, NO-BLAST]	TRINITY_DN12991_c0_g1_i1	---NA---	203							no IPS match
[INTERPRO, NO-BLAST]	TRINITY_DN12997_c0_g1_i1	---NA---	219							no IPS match
[INTERPRO, NO-BLAST]	TRINITY_DN12913_c0_g1_i1	---NA---	204							no IPS match
[INTERPRO, NO-BLAST]	TRINITY_DN12980_c0_g1_i1	---NA---	344							mobidb-lite (MOBIDB_LITE); mobidb-lite (MOBIDB_LITE)
[INTERPRO, NO-BLAST]	TRINITY_DN12981_c0_g1_i1	---NA---	2121							no IPS match
[INTERPRO, NO-BLAST]	TRINITY_DN12996_c0_g1_i1	---NA---	252							no IPS match
[INTERPRO, NO-BLAST]	TRINITY_DN12996_c0_g1_i2	---NA---	331							no IPS match
[INTERPRO, NO-BLAST]	TRINITY_DN12993_c0_g1_i1	---NA---	273							no IPS match
[INTERPRO, NO-BLAST]	TRINITY_DN12954_c0_g1_i1	---NA---	263							IPR028150 (PFAM)
[INTERPRO, NO-BLAST]	TRINITY_DN12986_c0_g1_i1	---NA---	220							no IPS match
[INTERPRO, NO-BLAST]	TRINITY_DN12960_c0_g1_i1	---NA---	316							no IPS match
[INTERPRO, NO-BLAST]	TRINITY_DN12960_c0_g2_i1	---NA---	405							no IPS match
[INTERPRO, NO-BLAST]	TRINITY_DN12953_c0_g1_i1	---NA---	217							no IPS match
[INTERPRO, NO-BLAST]	TRINITY_DN12952_c0_g1_i1	---NA---	248							no IPS match
[INTERPRO, NO-BLAST]	TRINITY_DN12916_c0_g1_i1	---NA---	859							no IPS match
[INTERPRO, NO-BLAST]	TRINITY_DN12916_c0_g1_i2	---NA---	282							no IPS match
[INTERPRO, NO-BLAST]	TRINITY_DN27969_c0_g1_i1	---NA---	210							no IPS match
[INTERPRO, NO-BLAST]	TRINITY_DN27917_c0_g1_i1	---NA---	236							no IPS match
[INTERPRO, NO-BLAST]	TRINITY_DN27956_c0_g1_i1	---NA---	274							no IPS match
[INTERPRO, NO-BLAST]	TRINITY_DN27997_c0_g1_i1	---NA---	314							no IPS match
[INTERPRO, NO-BLAST]	TRINITY_DN27990_c0_g1_i1	---NA---	225							no IPS match
[INTERPRO, NO-BLAST]	TRINITY_DN27995_c0_g1_i1	---NA---	234							mobidb-lite (MOBIDB_LITE); mobidb-lite (MOBIDB_LITE)
[INTERPRO, NO-BLAST]	TRINITY_DN27940_c0_g1_i1	---NA---	266							SSF46966 (SUPERFAMILY)
[INTERPRO, NO-BLAST]	TRINITY_DN27953_c0_g1_i1	---NA---	345							no IPS match
[INTERPRO, NO-BLAST]	TRINITY_DN27957_c0_g1_i1	---NA---	241							no IPS match
[INTERPRO, NO-BLAST]	TRINITY_DN27909_c0_g1_i1	---NA---	324							no IPS match
[INTERPRO, NO-BLAST]	TRINITY_DN27916_c0_g1_i1	---NA---	251							no IPS match
[INTERPRO, NO-BLAST]	TRINITY_DN27932_c0_g1_i1	---NA---	323							IPR032675 (G3DSA:3.80.10.GENE3D)
[INTERPRO, NO-BLAST]	TRINITY_DN27903_c0_g1_i1	---NA---	363							IPR036691 (G3DSA:3.60.10.GENE3D); IPR036691 (SUPERFAMILY)
[INTERPRO, NO-BLAST]	TRINITY_DN27960_c0_g1_i1	---NA---	245							no IPS match
[INTERPRO, NO-BLAST]	TRINITY_DN27943_c0_g1_i1	---NA---	242							no IPS match
[INTERPRO, NO-BLAST]	TRINITY_DN27974_c0_g1_i1	---NA---	344							no IPS match
[INTERPRO, NO-BLAST]	TRINITY_DN27905_c0_g1_i1	---NA---	232							no IPS match
[INTERPRO, NO-BLAST]	TRINITY_DN27920_c0_g1_i1	---NA---	276							no IPS match
[INTERPRO, NO-BLAST]	TRINITY_DN27936_c0_g1_i1	---NA---	252							no IPS match
[INTERPRO, NO-BLAST]	TRINITY_DN27931_c0_g1_i1	---NA---	219							no IPS match
[INTERPRO, NO-BLAST]	TRINITY_DN27900_c0_g1_i1	---NA---	363							no IPS match
[INTERPRO, NO-BLAST]	TRINITY_DN27934_c0_g1_i1	---NA---	220							no IPS match
[INTERPRO, NO-BLAST]	TRINITY_DN27976_c0_g1_i1	---NA---	222							no IPS match
[INTERPRO, NO-BLAST]	TRINITY_DN27944_c0_g1_i1	---NA---	330							no IPS match
[INTERPRO, NO-BLAST]	TRINITY_DN27987_c0_g1_i1	---NA---	260							no IPS match
[INTERPRO, NO-BLAST]	TRINITY_DN27910_c0_g1_i1	---NA---	210							no IPS match
[INTERPRO, NO-BLAST]	TRINITY_DN27983_c0_g1_i1	---NA---	212							no IPS match
[INTERPRO, NO-BLAST]	TRINITY_DN27982_c0_g1_i1	---NA---	248							mobidb-lite (MOBIDB_LITE)
[INTERPRO, NO-BLAST]	TRINITY_DN27985_c0_g1_i1	---NA---	253							mobidb-lite (MOBIDB_LITE); mobidb-lite (MOBIDB_LITE); mobidb-lite (MOBIDB_LITE)
[INTERPRO, NO-BLAST]	TRINITY_DN27946_c0_g1_i1	---NA---	211							no IPS match
[INTERPRO, NO-BLAST]	TRINITY_DN27925_c0_g1_i1	---NA---	242							no IPS match
[INTERPRO, NO-BLAST]	TRINITY_DN27935_c0_g1_i1	---NA---	221							no IPS match
[INTERPRO, NO-BLAST]	TRINITY_DN27926_c0_g1_i1	---NA---	288							no IPS match
[INTERPRO, NO-BLAST]	TRINITY_DN27996_c0_g1_i1	---NA---	388							no IPS match
[INTERPRO, NO-BLAST]	TRINITY_DN27973_c0_g1_i1	---NA---	212							no IPS match
[INTERPRO, NO-BLAST]	TRINITY_DN27945_c0_g1_i1	---NA---	207							no IPS match
[INTERPRO, NO-BLAST]	TRINITY_DN27981_c0_g1_i1	---NA---	262							no IPS match
[INTERPRO, NO-BLAST]	TRINITY_DN27942_c0_g1_i1	---NA---	338							no IPS match
[INTERPRO, NO-BLAST]	TRINITY_DN27954_c0_g1_i1	---NA---	235							no IPS match
[INTERPRO, NO-BLAST]	TRINITY_DN27958_c0_g1_i1	---NA---	201							no IPS match
[INTERPRO, NO-BLAST]	TRINITY_DN27902_c0_g1_i1	---NA---	220							no IPS match
[INTERPRO, NO-BLAST]	TRINITY_DN27937_c0_g1_i1	---NA---	389							no IPS match
[INTERPRO, NO-BLAST]	TRINITY_DN27914_c0_g1_i1	---NA---	303							no IPS match
[INTERPRO, NO-BLAST]	TRINITY_DN27966_c0_g1_i1	---NA---	221							no IPS match
[INTERPRO, NO-BLAST]	TRINITY_DN27993_c0_g1_i1	---NA---	294							no IPS match
[INTERPRO, NO-BLAST]	TRINITY_DN27918_c0_g1_i1	---NA---	213							no IPS match
[INTERPRO, NO-BLAST]	TRINITY_DN27978_c0_g1_i1	---NA---	411							no IPS match
[INTERPRO, NO-BLAST]	TRINITY_DN27951_c0_g1_i1	---NA---	222							no IPS match
[INTERPRO, NO-BLAST]	TRINITY_DN27967_c0_g1_i1	---NA---	231							mobidb-lite (MOBIDB_LITE)
[INTERPRO, NO-BLAST]	TRINITY_DN27913_c0_g1_i1	---NA---	231							no IPS match
[INTERPRO, NO-BLAST]	TRINITY_DN27992_c0_g1_i1	---NA---	263							no IPS match
[INTERPRO, NO-BLAST]	TRINITY_DN27977_c0_g1_i1	---NA---	234							no IPS match
[INTERPRO, NO-BLAST]	TRINITY_DN27922_c0_g1_i1	---NA---	287							no IPS match
[INTERPRO, NO-BLAST]	TRINITY_DN27907_c0_g1_i1	---NA---	314							no IPS match
[INTERPRO, NO-BLAST]	TRINITY_DN27989_c0_g1_i1	---NA---	207							no IPS match
[INTERPRO, NO-BLAST]	TRINITY_DN27904_c0_g1_i1	---NA---	284							mobidb-lite (MOBIDB_LITE); mobidb-lite (MOBIDB_LITE)
[INTERPRO, NO-BLAST]	TRINITY_DN27901_c0_g1_i1	---NA---	272							no IPS match
[INTERPRO, NO-BLAST]	TRINITY_DN27911_c0_g1_i1	---NA---	273							no IPS match
[INTERPRO, NO-BLAST]	TRINITY_DN27961_c0_g1_i1	---NA---	460							no IPS match
[INTERPRO, NO-BLAST]	TRINITY_DN27948_c0_g1_i1	---NA---	232							PTHR45144 (PANTHER)
[INTERPRO, NO-BLAST]	TRINITY_DN27980_c0_g1_i1	---NA---	213							mobidb-lite (MOBIDB_LITE)
[INTERPRO, NO-BLAST]	TRINITY_DN27964_c0_g1_i1	---NA---	228							no IPS match
[INTERPRO, NO-BLAST]	TRINITY_DN27979_c0_g1_i1	---NA---	210							IPR036388 (G3DSA:1.10.10.GENE3D)
[INTERPRO, NO-BLAST]	TRINITY_DN27999_c0_g1_i1	---NA---	204							no IPS match
[INTERPRO, NO-BLAST]	TRINITY_DN27991_c0_g1_i1	---NA---	282							no IPS match
[INTERPRO, NO-BLAST]	TRINITY_DN27938_c0_g1_i1	---NA---	262							no IPS match
[INTERPRO, NO-BLAST]	TRINITY_DN27947_c0_g1_i1	---NA---	226							no IPS match
[INTERPRO, NO-BLAST]	TRINITY_DN27984_c0_g1_i1	---NA---	225							no IPS match
[INTERPRO, NO-BLAST]	TRINITY_DN27968_c0_g1_i1	---NA---	331							no IPS match
[INTERPRO, NO-BLAST]	TRINITY_DN27923_c0_g1_i1	---NA---	212							no IPS match
[INTERPRO, NO-BLAST]	TRINITY_DN27963_c0_g1_i1	---NA---	228							no IPS match
[INTERPRO, NO-BLAST]	TRINITY_DN27928_c0_g1_i1	---NA---	208							no IPS match
[INTERPRO, NO-BLAST]	TRINITY_DN27998_c0_g1_i1	---NA---	204							no IPS match
[INTERPRO, NO-BLAST]	TRINITY_DN27986_c0_g1_i1	---NA---	208							no IPS match
[INTERPRO, NO-BLAST]	TRINITY_DN27971_c0_g1_i1	---NA---	456							no IPS match
[INTERPRO, NO-BLAST]	TRINITY_DN27952_c0_g1_i1	---NA---	290							mobidb-lite (MOBIDB_LITE); mobidb-lite (MOBIDB_LITE)
[INTERPRO, NO-BLAST]	TRINITY_DN27908_c0_g1_i1	---NA---	325							no IPS match
[INTERPRO, NO-BLAST]	TRINITY_DN14192_c0_g1_i1	---NA---	410							no IPS match
[INTERPRO, NO-BLAST]	TRINITY_DN14192_c0_g1_i2	---NA---	542							no IPS match
[INTERPRO, NO-BLAST]	TRINITY_DN14104_c0_g1_i1	---NA---	202							no IPS match
[INTERPRO, NO-BLAST]	TRINITY_DN14189_c0_g1_i1	---NA---	235							G3DSA:1.10.1380.10 (GENE3D)
[INTERPRO, NO-BLAST]	TRINITY_DN14158_c0_g1_i1	---NA---	399							no IPS match
[INTERPRO, NO-BLAST]	TRINITY_DN14158_c0_g1_i2	---NA---	278							mobidb-lite (MOBIDB_LITE)
[INTERPRO, NO-BLAST]	TRINITY_DN14169_c0_g1_i1	---NA---	619							mobidb-lite (MOBIDB_LITE); mobidb-lite (MOBIDB_LITE)
[INTERPRO, NO-BLAST]	TRINITY_DN14169_c0_g1_i2	---NA---	295							no IPS match
[INTERPRO, NO-BLAST]	TRINITY_DN14169_c0_g1_i3	---NA---	553							mobidb-lite (MOBIDB_LITE); mobidb-lite (MOBIDB_LITE)
[INTERPRO, NO-BLAST]	TRINITY_DN14169_c0_g1_i4	---NA---	237							no IPS match
[INTERPRO, NO-BLAST]	TRINITY_DN14169_c0_g2_i1	---NA---	522							no IPS match
[INTERPRO, NO-BLAST]	TRINITY_DN14112_c0_g1_i1	---NA---	485							no IPS match
[INTERPRO, NO-BLAST]	TRINITY_DN14112_c0_g2_i1	---NA---	267							no IPS match
[INTERPRO, NO-BLAST]	TRINITY_DN14112_c0_g1_i2	---NA---	279							no IPS match
[INTERPRO, NO-BLAST]	TRINITY_DN14115_c0_g1_i1	---NA---	1177							no IPS match
[INTERPRO, NO-BLAST]	TRINITY_DN14137_c0_g1_i1	---NA---	206							G3DSA:1.20.58.60 (GENE3D); SSF46966 (SUPERFAMILY)
[INTERPRO, NO-BLAST]	TRINITY_DN14137_c0_g1_i3	---NA---	206							G3DSA:1.20.58.60 (GENE3D); SSF46966 (SUPERFAMILY)
[INTERPRO, NO-BLAST]	TRINITY_DN14166_c0_g1_i1	---NA---	249							no IPS match
[INTERPRO, NO-BLAST]	TRINITY_DN14166_c0_g2_i1	---NA---	308							no IPS match
[INTERPRO, NO-BLAST]	TRINITY_DN14166_c0_g1_i2	---NA---	691							no IPS match
[INTERPRO, NO-BLAST]	TRINITY_DN14138_c0_g1_i1	---NA---	246							no IPS match
[INTERPRO, NO-BLAST]	TRINITY_DN14138_c0_g2_i1	---NA---	645							PTHR33332 (PANTHER)
[INTERPRO, NO-BLAST]	TRINITY_DN14138_c0_g3_i1	---NA---	306							no IPS match
[INTERPRO, NO-BLAST]	TRINITY_DN14179_c0_g1_i1	---NA---	1256							no IPS match
[INTERPRO, NO-BLAST]	TRINITY_DN14181_c0_g1_i1	---NA---	834							no IPS match
[INTERPRO, NO-BLAST]	TRINITY_DN14181_c0_g2_i1	---NA---	517							no IPS match
[INTERPRO, NO-BLAST]	TRINITY_DN14100_c0_g1_i1	---NA---	237							no IPS match
[INTERPRO, NO-BLAST]	TRINITY_DN14136_c0_g1_i1	---NA---	271							no IPS match
[INTERPRO, NO-BLAST]	TRINITY_DN14118_c0_g1_i1	---NA---	565							no IPS match
[INTERPRO, NO-BLAST]	TRINITY_DN14118_c0_g1_i2	---NA---	301							no IPS match
[INTERPRO, NO-BLAST]	TRINITY_DN14152_c0_g1_i1	---NA---	215							no IPS match
[INTERPRO, NO-BLAST]	TRINITY_DN14170_c0_g1_i1	---NA---	228							no IPS match
[INTERPRO, NO-BLAST]	TRINITY_DN14194_c0_g1_i1	---NA---	369							no IPS match
[INTERPRO, NO-BLAST]	TRINITY_DN14110_c0_g1_i1	---NA---	276							no IPS match
[INTERPRO, NO-BLAST]	TRINITY_DN14186_c0_g1_i1	---NA---	240							no IPS match
[INTERPRO, NO-BLAST]	TRINITY_DN14164_c0_g1_i1	---NA---	250							no IPS match
[INTERPRO, NO-BLAST]	TRINITY_DN14164_c0_g2_i1	---NA---	201							no IPS match
[INTERPRO, NO-BLAST]	TRINITY_DN14164_c0_g1_i2	---NA---	572							mobidb-lite (MOBIDB_LITE); mobidb-lite (MOBIDB_LITE)
[INTERPRO, NO-BLAST]	TRINITY_DN14164_c0_g1_i3	---NA---	1539							mobidb-lite (MOBIDB_LITE); mobidb-lite (MOBIDB_LITE); mobidb-lite (MOBIDB_LITE)
[INTERPRO, NO-BLAST]	TRINITY_DN14155_c0_g1_i1	---NA---	227							no IPS match
[INTERPRO, NO-BLAST]	TRINITY_DN14195_c0_g1_i1	---NA---	263							G3DSA:3.40.50.720 (GENE3D); IPR036291 (SUPERFAMILY)
[INTERPRO, NO-BLAST]	TRINITY_DN14190_c0_g1_i1	---NA---	300							mobidb-lite (MOBIDB_LITE); mobidb-lite (MOBIDB_LITE)
[INTERPRO, NO-BLAST]	TRINITY_DN14190_c0_g1_i2	---NA---	322							mobidb-lite (MOBIDB_LITE); mobidb-lite (MOBIDB_LITE)
[INTERPRO, NO-BLAST]	TRINITY_DN14120_c0_g1_i1	---NA---	224							no IPS match
[INTERPRO, NO-BLAST]	TRINITY_DN14196_c0_g1_i1	---NA---	400							no IPS match
[INTERPRO, NO-BLAST]	TRINITY_DN14196_c0_g1_i2	---NA---	335							no IPS match
[INTERPRO, NO-BLAST]	TRINITY_DN14196_c0_g1_i3	---NA---	268							no IPS match
[INTERPRO, NO-BLAST]	TRINITY_DN14184_c0_g1_i1	---NA---	368							no IPS match
[INTERPRO, NO-BLAST]	TRINITY_DN14184_c0_g2_i1	---NA---	733							no IPS match
[INTERPRO, NO-BLAST]	TRINITY_DN14175_c0_g1_i1	---NA---	390							no IPS match
[INTERPRO, NO-BLAST]	TRINITY_DN14175_c0_g2_i1	---NA---	404							no IPS match
[INTERPRO, NO-BLAST]	TRINITY_DN14175_c0_g2_i2	---NA---	415							no IPS match
[INTERPRO, NO-BLAST]	TRINITY_DN14125_c0_g1_i1	---NA---	549							mobidb-lite (MOBIDB_LITE); mobidb-lite (MOBIDB_LITE); mobidb-lite (MOBIDB_LITE); mobidb-lite (MOBIDB_LITE)
[INTERPRO, NO-BLAST]	TRINITY_DN14125_c0_g1_i2	---NA---	530							mobidb-lite (MOBIDB_LITE); mobidb-lite (MOBIDB_LITE); mobidb-lite (MOBIDB_LITE); mobidb-lite (MOBIDB_LITE)
[INTERPRO, NO-BLAST]	TRINITY_DN14163_c0_g2_i1	---NA---	396							mobidb-lite (MOBIDB_LITE)
[INTERPRO, NO-BLAST]	TRINITY_DN14163_c0_g2_i2	---NA---	344							mobidb-lite (MOBIDB_LITE)
[INTERPRO, NO-BLAST]	TRINITY_DN14163_c0_g2_i3	---NA---	201							no IPS match
[INTERPRO, NO-BLAST]	TRINITY_DN14163_c0_g2_i4	---NA---	263							no IPS match
[INTERPRO, NO-BLAST]	TRINITY_DN14109_c0_g1_i1	---NA---	1379							no IPS match
[INTERPRO, NO-BLAST]	TRINITY_DN14109_c0_g1_i2	---NA---	480							no IPS match
[INTERPRO, NO-BLAST]	TRINITY_DN14105_c0_g1_i1	---NA---	294							no IPS match
[INTERPRO, NO-BLAST]	TRINITY_DN14105_c0_g1_i2	---NA---	251							no IPS match
[INTERPRO, NO-BLAST]	TRINITY_DN14105_c0_g1_i3	---NA---	227							no IPS match
[INTERPRO, NO-BLAST]	TRINITY_DN14105_c0_g1_i4	---NA---	246							no IPS match
[INTERPRO, NO-BLAST]	TRINITY_DN14167_c0_g2_i1	---NA---	363							IPR004245 (PFAM)
[INTERPRO, NO-BLAST]	TRINITY_DN14168_c0_g1_i1	---NA---	270							PTHR43038 (PANTHER); PTHR43038:SF5 (PANTHER)
[INTERPRO, NO-BLAST]	TRINITY_DN14149_c0_g1_i1	---NA---	500							mobidb-lite (MOBIDB_LITE); mobidb-lite (MOBIDB_LITE); mobidb-lite (MOBIDB_LITE); mobidb-lite (MOBIDB_LITE)
[INTERPRO, NO-BLAST]	TRINITY_DN14133_c0_g1_i1	---NA---	645							no IPS match
[INTERPRO, NO-BLAST]	TRINITY_DN14133_c0_g2_i1	---NA---	380							no IPS match
[INTERPRO, NO-BLAST]	TRINITY_DN14121_c0_g1_i1	---NA---	347							mobidb-lite (MOBIDB_LITE); mobidb-lite (MOBIDB_LITE); mobidb-lite (MOBIDB_LITE); mobidb-lite (MOBIDB_LITE)
[INTERPRO, NO-BLAST]	TRINITY_DN14121_c1_g1_i1	---NA---	382							mobidb-lite (MOBIDB_LITE); mobidb-lite (MOBIDB_LITE); mobidb-lite (MOBIDB_LITE)
[INTERPRO, NO-BLAST]	TRINITY_DN14157_c0_g2_i1	---NA---	914							no IPS match
[INTERPRO, NO-BLAST]	TRINITY_DN14157_c0_g3_i1	---NA---	312							IPR006600 (PFAM)
[INTERPRO, NO-BLAST]	TRINITY_DN14157_c0_g2_i2	---NA---	468							no IPS match
[INTERPRO, NO-BLAST]	TRINITY_DN14174_c0_g1_i1	---NA---	403							no IPS match
[INTERPRO, NO-BLAST]	TRINITY_DN14106_c0_g1_i1	---NA---	289							no IPS match
[INTERPRO, NO-BLAST]	TRINITY_DN14106_c0_g1_i2	---NA---	243							no IPS match
[INTERPRO, NO-BLAST]	TRINITY_DN14106_c1_g1_i4	---NA---	205							no IPS match
[INTERPRO, NO-BLAST]	TRINITY_DN14188_c0_g1_i1	---NA---	349							no IPS match
[INTERPRO, NO-BLAST]	TRINITY_DN14188_c0_g1_i2	---NA---	205							no IPS match
[INTERPRO, NO-BLAST]	TRINITY_DN14172_c0_g1_i1	---NA---	631							SSF57302 (SUPERFAMILY)
[INTERPRO, NO-BLAST]	TRINITY_DN14173_c0_g1_i1	---NA---	405							no IPS match
[INTERPRO, NO-BLAST]	TRINITY_DN14173_c0_g1_i2	---NA---	404							no IPS match
[INTERPRO, NO-BLAST]	TRINITY_DN14173_c0_g2_i1	---NA---	225							no IPS match
[INTERPRO, NO-BLAST]	TRINITY_DN14182_c0_g1_i1	---NA---	1175							no IPS match
[INTERPRO, NO-BLAST]	TRINITY_DN14117_c0_g1_i1	---NA---	214							no IPS match
[INTERPRO, NO-BLAST]	TRINITY_DN14117_c0_g1_i2	---NA---	214							no IPS match
[INTERPRO, NO-BLAST]	TRINITY_DN14178_c0_g1_i1	---NA---	356							no IPS match
[INTERPRO, NO-BLAST]	TRINITY_DN14178_c0_g2_i1	---NA---	289							no IPS match
[INTERPRO, NO-BLAST]	TRINITY_DN14178_c0_g1_i2	---NA---	376							no IPS match
[INTERPRO, NO-BLAST]	TRINITY_DN14178_c0_g1_i3	---NA---	228							no IPS match
[INTERPRO, NO-BLAST]	TRINITY_DN14178_c0_g1_i4	---NA---	228							no IPS match
[INTERPRO, NO-BLAST]	TRINITY_DN14144_c1_g1_i1	---NA---	746							no IPS match
[INTERPRO, NO-BLAST]	TRINITY_DN14144_c1_g1_i2	---NA---	1052							no IPS match
[INTERPRO, NO-BLAST]	TRINITY_DN19668_c0_g2_i1	---NA---	244							mobidb-lite (MOBIDB_LITE); mobidb-lite (MOBIDB_LITE)
[INTERPRO, NO-BLAST]	TRINITY_DN19668_c0_g2_i2	---NA---	309							no IPS match
[INTERPRO, NO-BLAST]	TRINITY_DN19668_c0_g1_i5	---NA---	241							IPR036682 (G3DSA:1.10.2080.GENE3D); IPR005055 (PFAM); IPR005055 (PANTHER); IPR036682 (SUPERFAMILY)
[INTERPRO, NO-BLAST]	TRINITY_DN19668_c0_g2_i3	---NA---	309							no IPS match
[INTERPRO, NO-BLAST]	TRINITY_DN19668_c0_g1_i6	---NA---	322							IPR036682 (G3DSA:1.10.2080.GENE3D); IPR005055 (PFAM); IPR005055 (PANTHER); IPR036682 (SUPERFAMILY)
[INTERPRO, NO-BLAST]	TRINITY_DN19668_c0_g1_i7	---NA---	280							IPR036682 (G3DSA:1.10.2080.GENE3D); IPR005055 (PFAM); IPR005055 (PANTHER); IPR036682 (SUPERFAMILY)
[INTERPRO, NO-BLAST]	TRINITY_DN19668_c0_g2_i4	---NA---	446							no IPS match
[INTERPRO, NO-BLAST]	TRINITY_DN19658_c0_g1_i1	---NA---	299							mobidb-lite (MOBIDB_LITE); mobidb-lite (MOBIDB_LITE)
[INTERPRO, NO-BLAST]	TRINITY_DN19658_c0_g1_i2	---NA---	1661							IPR029034 (G3DSA:2.10.90.GENE3D); mobidb-lite (MOBIDB_LITE); mobidb-lite (MOBIDB_LITE); mobidb-lite (MOBIDB_LITE); mobidb-lite (MOBIDB_LITE); PTHR23199:SF7 (PANTHER); PTHR23199 (PANTHER); IPR029034 (SUPERFAMILY)
[INTERPRO, NO-BLAST]	TRINITY_DN19658_c0_g1_i3	---NA---	297							no IPS match
[INTERPRO, NO-BLAST]	TRINITY_DN19608_c0_g1_i1	---NA---	604							no IPS match
[INTERPRO, NO-BLAST]	TRINITY_DN19615_c0_g2_i1	---NA---	465							no IPS match
[INTERPRO, NO-BLAST]	TRINITY_DN19606_c0_g1_i1	---NA---	454							no IPS match
[INTERPRO, NO-BLAST]	TRINITY_DN19606_c0_g1_i2	---NA---	453							no IPS match
[INTERPRO, NO-BLAST]	TRINITY_DN19606_c1_g1_i1	---NA---	317							no IPS match
[INTERPRO, NO-BLAST]	TRINITY_DN19606_c1_g2_i1	---NA---	453							no IPS match
[INTERPRO, NO-BLAST]	TRINITY_DN19606_c1_g3_i1	---NA---	830							no IPS match
[INTERPRO, NO-BLAST]	TRINITY_DN19606_c1_g3_i2	---NA---	1047							no IPS match
[INTERPRO, NO-BLAST]	TRINITY_DN19606_c1_g3_i3	---NA---	235							no IPS match
[INTERPRO, NO-BLAST]	TRINITY_DN19606_c1_g2_i2	---NA---	207							no IPS match
[INTERPRO, NO-BLAST]	TRINITY_DN19606_c1_g4_i1	---NA---	383							no IPS match
[INTERPRO, NO-BLAST]	TRINITY_DN19606_c1_g5_i1	---NA---	378							no IPS match
[INTERPRO, NO-BLAST]	TRINITY_DN19606_c1_g3_i4	---NA---	1781							no IPS match
[INTERPRO, NO-BLAST]	TRINITY_DN19606_c1_g4_i2	---NA---	236							IPR005312 (PFAM)
[INTERPRO, NO-BLAST]	TRINITY_DN19606_c1_g3_i5	---NA---	541							mobidb-lite (MOBIDB_LITE)
[INTERPRO, NO-BLAST]	TRINITY_DN19606_c1_g4_i3	---NA---	256							no IPS match
[INTERPRO, NO-BLAST]	TRINITY_DN19606_c1_g3_i6	---NA---	538							no IPS match
[INTERPRO, NO-BLAST]	TRINITY_DN19606_c1_g3_i7	---NA---	382							no IPS match
[INTERPRO, NO-BLAST]	TRINITY_DN19606_c1_g3_i8	---NA---	1009							no IPS match
[INTERPRO, NO-BLAST]	TRINITY_DN19606_c1_g3_i9	---NA---	549							no IPS match
[INTERPRO, NO-BLAST]	TRINITY_DN19606_c1_g3_i10	---NA---	534							no IPS match
[INTERPRO, NO-BLAST]	TRINITY_DN19687_c0_g1_i1	---NA---	1738							IPR009263 (PFAM); mobidb-lite (MOBIDB_LITE); mobidb-lite (MOBIDB_LITE); mobidb-lite (MOBIDB_LITE); mobidb-lite (MOBIDB_LITE); PTHR16277 (PANTHER); PTHR16277:SF7 (PANTHER); IPR009263 (PROSITE_PROFILES)
[INTERPRO, NO-BLAST]	TRINITY_DN19687_c0_g1_i2	---NA---	1689							IPR009263 (PFAM); mobidb-lite (MOBIDB_LITE); mobidb-lite (MOBIDB_LITE); mobidb-lite (MOBIDB_LITE); mobidb-lite (MOBIDB_LITE); PTHR16277:SF7 (PANTHER); PTHR16277 (PANTHER); IPR009263 (PROSITE_PROFILES)
[INTERPRO, NO-BLAST]	TRINITY_DN19687_c0_g1_i3	---NA---	1585							IPR009263 (PFAM); mobidb-lite (MOBIDB_LITE); mobidb-lite (MOBIDB_LITE); mobidb-lite (MOBIDB_LITE); mobidb-lite (MOBIDB_LITE); PTHR16277 (PANTHER); PTHR16277:SF7 (PANTHER); IPR009263 (PROSITE_PROFILES)
[INTERPRO, NO-BLAST]	TRINITY_DN19687_c0_g2_i1	---NA---	1705							no IPS match
[INTERPRO, NO-BLAST]	TRINITY_DN19645_c0_g1_i1	---NA---	203							no IPS match
[INTERPRO, NO-BLAST]	TRINITY_DN19645_c0_g2_i1	---NA---	986							no IPS match
[INTERPRO, NO-BLAST]	TRINITY_DN19664_c0_g1_i1	---NA---	833							no IPS match
[INTERPRO, NO-BLAST]	TRINITY_DN19664_c0_g3_i1	---NA---	1094							no IPS match
[INTERPRO, NO-BLAST]	TRINITY_DN19657_c0_g1_i1	---NA---	479							mobidb-lite (MOBIDB_LITE)
[INTERPRO, NO-BLAST]	TRINITY_DN19657_c0_g1_i2	---NA---	616							mobidb-lite (MOBIDB_LITE); mobidb-lite (MOBIDB_LITE); mobidb-lite (MOBIDB_LITE); mobidb-lite (MOBIDB_LITE)
[INTERPRO, NO-BLAST]	TRINITY_DN19657_c0_g1_i3	---NA---	652							mobidb-lite (MOBIDB_LITE); mobidb-lite (MOBIDB_LITE); mobidb-lite (MOBIDB_LITE); mobidb-lite (MOBIDB_LITE)
[INTERPRO, NO-BLAST]	TRINITY_DN19657_c0_g1_i4	---NA---	851							IPR006578 (SMART); IPR006578 (PFAM); mobidb-lite (MOBIDB_LITE); mobidb-lite (MOBIDB_LITE); mobidb-lite (MOBIDB_LITE); PTHR21505 (PANTHER); PTHR21505:SF8 (PANTHER); IPR006578 (PROSITE_PROFILES)
[INTERPRO, NO-BLAST]	TRINITY_DN19657_c0_g1_i6	---NA---	1435							IPR006578 (SMART); IPR006578 (PFAM); mobidb-lite (MOBIDB_LITE); mobidb-lite (MOBIDB_LITE); mobidb-lite (MOBIDB_LITE); mobidb-lite (MOBIDB_LITE); IPR039353 (PANTHER); IPR006578 (PROSITE_PROFILES)
[INTERPRO, NO-BLAST]	TRINITY_DN19647_c0_g1_i1	---NA---	307							no IPS match
[INTERPRO, NO-BLAST]	TRINITY_DN19647_c0_g1_i4	---NA---	276							no IPS match
[INTERPRO, NO-BLAST]	TRINITY_DN19647_c0_g1_i5	---NA---	225							no IPS match
[INTERPRO, NO-BLAST]	TRINITY_DN19647_c0_g1_i6	---NA---	307							no IPS match
[INTERPRO, NO-BLAST]	TRINITY_DN19612_c0_g1_i3	---NA---	281							no IPS match
[INTERPRO, NO-BLAST]	TRINITY_DN19649_c0_g1_i1	---NA---	358							no IPS match
[INTERPRO, NO-BLAST]	TRINITY_DN19649_c0_g3_i1	---NA---	393							no IPS match
[INTERPRO, NO-BLAST]	TRINITY_DN19632_c0_g1_i1	---NA---	576							PTHR12596 (PANTHER)
[INTERPRO, NO-BLAST]	TRINITY_DN19632_c0_g3_i1	---NA---	278							no IPS match
[INTERPRO, NO-BLAST]	TRINITY_DN19632_c0_g4_i1	---NA---	1138							no IPS match
[INTERPRO, NO-BLAST]	TRINITY_DN19632_c0_g4_i2	---NA---	207							no IPS match
[INTERPRO, NO-BLAST]	TRINITY_DN19682_c2_g1_i1	---NA---	201							no IPS match
[INTERPRO, NO-BLAST]	TRINITY_DN19682_c5_g1_i1	---NA---	205							no IPS match
[INTERPRO, NO-BLAST]	TRINITY_DN19682_c5_g2_i1	---NA---	365							no IPS match
[INTERPRO, NO-BLAST]	TRINITY_DN19682_c5_g4_i1	---NA---	234							no IPS match
[INTERPRO, NO-BLAST]	TRINITY_DN19682_c5_g4_i2	---NA---	234							no IPS match
[INTERPRO, NO-BLAST]	TRINITY_DN19682_c5_g4_i3	---NA---	236							no IPS match
[INTERPRO, NO-BLAST]	TRINITY_DN19682_c5_g5_i1	---NA---	338							no IPS match
[INTERPRO, NO-BLAST]	TRINITY_DN19682_c6_g1_i1	---NA---	630							no IPS match
[INTERPRO, NO-BLAST]	TRINITY_DN19682_c6_g1_i2	---NA---	331							no IPS match
[INTERPRO, NO-BLAST]	TRINITY_DN19682_c6_g1_i3	---NA---	410							no IPS match
[INTERPRO, NO-BLAST]	TRINITY_DN19682_c6_g1_i4	---NA---	638							no IPS match
[INTERPRO, NO-BLAST]	TRINITY_DN19682_c6_g1_i5	---NA---	322							no IPS match
[INTERPRO, NO-BLAST]	TRINITY_DN19682_c6_g1_i6	---NA---	332							no IPS match
[INTERPRO, NO-BLAST]	TRINITY_DN19682_c7_g1_i1	---NA---	265							no IPS match
[INTERPRO, NO-BLAST]	TRINITY_DN19682_c7_g1_i2	---NA---	264							no IPS match
[INTERPRO, NO-BLAST]	TRINITY_DN19682_c7_g1_i3	---NA---	265							no IPS match
[INTERPRO, NO-BLAST]	TRINITY_DN19682_c7_g1_i4	---NA---	317							no IPS match
[INTERPRO, NO-BLAST]	TRINITY_DN19682_c7_g2_i1	---NA---	304							mobidb-lite (MOBIDB_LITE)
[INTERPRO, NO-BLAST]	TRINITY_DN19682_c8_g1_i1	---NA---	304							no IPS match
[INTERPRO, NO-BLAST]	TRINITY_DN19682_c9_g1_i1	---NA---	247							no IPS match
[INTERPRO, NO-BLAST]	TRINITY_DN19682_c10_g1_i1	---NA---	219							no IPS match
[INTERPRO, NO-BLAST]	TRINITY_DN19655_c1_g2_i1	---NA---	1016							no IPS match
[INTERPRO, NO-BLAST]	TRINITY_DN19655_c1_g2_i2	---NA---	1470							no IPS match
[INTERPRO, NO-BLAST]	TRINITY_DN19609_c0_g1_i4	---NA---	398							mobidb-lite (MOBIDB_LITE); mobidb-lite (MOBIDB_LITE); mobidb-lite (MOBIDB_LITE); mobidb-lite (MOBIDB_LITE)
[INTERPRO, NO-BLAST]	TRINITY_DN19603_c0_g1_i1	---NA---	249							no IPS match
[INTERPRO, NO-BLAST]	TRINITY_DN19603_c0_g1_i2	---NA---	303							no IPS match
[INTERPRO, NO-BLAST]	TRINITY_DN19603_c0_g1_i3	---NA---	742							mobidb-lite (MOBIDB_LITE); mobidb-lite (MOBIDB_LITE); mobidb-lite (MOBIDB_LITE)
[INTERPRO, NO-BLAST]	TRINITY_DN19603_c0_g1_i4	---NA---	303							no IPS match
[INTERPRO, NO-BLAST]	TRINITY_DN19603_c0_g1_i5	---NA---	796							mobidb-lite (MOBIDB_LITE); mobidb-lite (MOBIDB_LITE); mobidb-lite (MOBIDB_LITE)
[INTERPRO, NO-BLAST]	TRINITY_DN19618_c0_g1_i1	---NA---	1659							no IPS match
[INTERPRO, NO-BLAST]	TRINITY_DN19618_c0_g1_i2	---NA---	1596							no IPS match
[INTERPRO, NO-BLAST]	TRINITY_DN19619_c0_g1_i1	---NA---	1794							no IPS match
[INTERPRO, NO-BLAST]	TRINITY_DN19619_c0_g1_i2	---NA---	883							mobidb-lite (MOBIDB_LITE)
[INTERPRO, NO-BLAST]	TRINITY_DN19619_c0_g1_i3	---NA---	2138							no IPS match
[INTERPRO, NO-BLAST]	TRINITY_DN19619_c0_g1_i4	---NA---	277							no IPS match
[INTERPRO, NO-BLAST]	TRINITY_DN19619_c0_g1_i5	---NA---	2128							no IPS match
[INTERPRO, NO-BLAST]	TRINITY_DN19619_c0_g1_i6	---NA---	2051							no IPS match
[INTERPRO, NO-BLAST]	TRINITY_DN19619_c0_g1_i7	---NA---	329							no IPS match
[INTERPRO, NO-BLAST]	TRINITY_DN19619_c0_g1_i8	---NA---	1274							no IPS match
[INTERPRO, NO-BLAST]	TRINITY_DN19619_c0_g1_i9	---NA---	247							no IPS match
[INTERPRO, NO-BLAST]	TRINITY_DN19619_c0_g1_i10	---NA---	1024							no IPS match
[INTERPRO, NO-BLAST]	TRINITY_DN19619_c0_g1_i11	---NA---	1707							no IPS match
[INTERPRO, NO-BLAST]	TRINITY_DN19619_c0_g1_i12	---NA---	259							no IPS match
[INTERPRO, NO-BLAST]	TRINITY_DN19619_c0_g1_i13	---NA---	245							no IPS match
[INTERPRO, NO-BLAST]	TRINITY_DN19619_c0_g1_i14	---NA---	294							no IPS match
[INTERPRO, NO-BLAST]	TRINITY_DN19619_c0_g1_i15	---NA---	1433							no IPS match
[INTERPRO, NO-BLAST]	TRINITY_DN19619_c0_g1_i16	---NA---	248							no IPS match
[INTERPRO, NO-BLAST]	TRINITY_DN19613_c0_g1_i2	---NA---	1217							no IPS match
[INTERPRO, NO-BLAST]	TRINITY_DN19656_c0_g1_i1	---NA---	204							no IPS match
[INTERPRO, NO-BLAST]	TRINITY_DN19692_c0_g1_i1	---NA---	510							no IPS match
[INTERPRO, NO-BLAST]	TRINITY_DN19692_c0_g1_i2	---NA---	800							no IPS match
[INTERPRO, NO-BLAST]	TRINITY_DN19661_c0_g2_i1	---NA---	288							no IPS match
[INTERPRO, NO-BLAST]	TRINITY_DN19661_c0_g2_i2	---NA---	250							no IPS match
[INTERPRO, NO-BLAST]	TRINITY_DN19624_c0_g1_i1	---NA---	701							no IPS match
[INTERPRO, NO-BLAST]	TRINITY_DN19624_c0_g2_i1	---NA---	1731							mobidb-lite (MOBIDB_LITE); mobidb-lite (MOBIDB_LITE); mobidb-lite (MOBIDB_LITE); mobidb-lite (MOBIDB_LITE); mobidb-lite (MOBIDB_LITE); mobidb-lite (MOBIDB_LITE); mobidb-lite (MOBIDB_LITE)
[INTERPRO, NO-BLAST]	TRINITY_DN19624_c0_g2_i2	---NA---	1747							mobidb-lite (MOBIDB_LITE); mobidb-lite (MOBIDB_LITE); mobidb-lite (MOBIDB_LITE); mobidb-lite (MOBIDB_LITE); mobidb-lite (MOBIDB_LITE); mobidb-lite (MOBIDB_LITE); mobidb-lite (MOBIDB_LITE)
[INTERPRO, NO-BLAST]	TRINITY_DN19624_c0_g3_i1	---NA---	420							mobidb-lite (MOBIDB_LITE)
[INTERPRO, NO-BLAST]	TRINITY_DN19624_c0_g4_i1	---NA---	976							no IPS match
[INTERPRO, NO-BLAST]	TRINITY_DN19695_c0_g1_i3	---NA---	214							no IPS match
[INTERPRO, NO-BLAST]	TRINITY_DN19695_c0_g1_i4	---NA---	404							no IPS match
[INTERPRO, NO-BLAST]	TRINITY_DN19604_c1_g1_i1	---NA---	1544							no IPS match
[INTERPRO, NO-BLAST]	TRINITY_DN19604_c1_g1_i2	---NA---	392							no IPS match
[INTERPRO, NO-BLAST]	TRINITY_DN19604_c1_g1_i3	---NA---	1472							no IPS match
[INTERPRO, NO-BLAST]	TRINITY_DN19604_c1_g1_i4	---NA---	518							no IPS match
[INTERPRO, NO-BLAST]	TRINITY_DN19631_c0_g1_i1	---NA---	729							no IPS match
[INTERPRO, NO-BLAST]	TRINITY_DN19631_c0_g2_i1	---NA---	1075							mobidb-lite (MOBIDB_LITE); mobidb-lite (MOBIDB_LITE)
[INTERPRO, NO-BLAST]	TRINITY_DN19631_c0_g2_i2	---NA---	1018							mobidb-lite (MOBIDB_LITE); mobidb-lite (MOBIDB_LITE); mobidb-lite (MOBIDB_LITE)
[INTERPRO, NO-BLAST]	TRINITY_DN19631_c1_g1_i1	---NA---	1326							no IPS match
[INTERPRO, NO-BLAST]	TRINITY_DN19631_c1_g1_i2	---NA---	2475							no IPS match
[INTERPRO, NO-BLAST]	TRINITY_DN19621_c0_g1_i1	---NA---	382							PTHR22979 (PANTHER); PTHR22979:SF14 (PANTHER)
[INTERPRO, NO-BLAST]	TRINITY_DN19621_c0_g1_i3	---NA---	242							no IPS match
[INTERPRO, NO-BLAST]	TRINITY_DN19621_c0_g1_i4	---NA---	465							PTHR22979 (PANTHER); PTHR22979:SF14 (PANTHER)
[INTERPRO, NO-BLAST]	TRINITY_DN19621_c0_g2_i1	---NA---	733							no IPS match
[INTERPRO, NO-BLAST]	TRINITY_DN19621_c0_g1_i5	---NA---	456							PTHR22979 (PANTHER); PTHR22979:SF14 (PANTHER); PTHR22979 (PANTHER); PTHR22979:SF14 (PANTHER)
[INTERPRO, NO-BLAST]	TRINITY_DN19621_c0_g1_i6	---NA---	415							PTHR22979:SF14 (PANTHER); PTHR22979 (PANTHER)
[INTERPRO, NO-BLAST]	TRINITY_DN19621_c0_g1_i7	---NA---	474							PTHR22979 (PANTHER); PTHR22979:SF14 (PANTHER)
[INTERPRO, NO-BLAST]	TRINITY_DN19621_c1_g1_i1	---NA---	427							no IPS match
[INTERPRO, NO-BLAST]	TRINITY_DN19621_c1_g1_i2	---NA---	1292							PTHR22979:SF14 (PANTHER); PTHR22979 (PANTHER); PTHR22979:SF14 (PANTHER); PTHR22979 (PANTHER); PTHR22979 (PANTHER); PTHR22979 (PANTHER); PTHR22979:SF14 (PANTHER); PTHR22979:SF14 (PANTHER)
[INTERPRO, NO-BLAST]	TRINITY_DN19621_c1_g1_i3	---NA---	604							PTHR22979 (PANTHER); PTHR22979:SF47 (PANTHER)
[INTERPRO, NO-BLAST]	TRINITY_DN19678_c0_g1_i1	---NA---	334							no IPS match
[INTERPRO, NO-BLAST]	TRINITY_DN19678_c0_g1_i2	---NA---	318							no IPS match
[INTERPRO, NO-BLAST]	TRINITY_DN19678_c0_g2_i1	---NA---	249							no IPS match
[INTERPRO, NO-BLAST]	TRINITY_DN19678_c0_g1_i3	---NA---	729							no IPS match
[INTERPRO, NO-BLAST]	TRINITY_DN19678_c0_g1_i4	---NA---	491							no IPS match
[INTERPRO, NO-BLAST]	TRINITY_DN19678_c0_g1_i5	---NA---	247							no IPS match
[INTERPRO, NO-BLAST]	TRINITY_DN19678_c0_g1_i6	---NA---	707							no IPS match
[INTERPRO, NO-BLAST]	TRINITY_DN19678_c0_g1_i7	---NA---	742							no IPS match
[INTERPRO, NO-BLAST]	TRINITY_DN19678_c0_g1_i8	---NA---	249							no IPS match
[INTERPRO, NO-BLAST]	TRINITY_DN19667_c0_g2_i2	---NA---	233							no IPS match
[INTERPRO, NO-BLAST]	TRINITY_DN19667_c0_g2_i3	---NA---	240							no IPS match
[INTERPRO, NO-BLAST]	TRINITY_DN19690_c0_g1_i1	---NA---	481							no IPS match
[INTERPRO, NO-BLAST]	TRINITY_DN19690_c0_g1_i3	---NA---	494							no IPS match
[INTERPRO, NO-BLAST]	TRINITY_DN19660_c0_g1_i1	---NA---	220							no IPS match
[INTERPRO, NO-BLAST]	TRINITY_DN19660_c2_g1_i1	---NA---	712							no IPS match
[INTERPRO, NO-BLAST]	TRINITY_DN19660_c3_g1_i1	---NA---	291							no IPS match
[INTERPRO, NO-BLAST]	TRINITY_DN19660_c3_g1_i2	---NA---	259							no IPS match
[INTERPRO, NO-BLAST]	TRINITY_DN19660_c3_g2_i1	---NA---	726							no IPS match
[INTERPRO, NO-BLAST]	TRINITY_DN19660_c3_g1_i3	---NA---	346							no IPS match
[INTERPRO, NO-BLAST]	TRINITY_DN19660_c4_g1_i1	---NA---	371							no IPS match
[INTERPRO, NO-BLAST]	TRINITY_DN19660_c4_g1_i2	---NA---	374							no IPS match
[INTERPRO, NO-BLAST]	TRINITY_DN19660_c4_g1_i3	---NA---	201							no IPS match
[INTERPRO, NO-BLAST]	TRINITY_DN19660_c4_g1_i4	---NA---	298							no IPS match
[INTERPRO, NO-BLAST]	TRINITY_DN19660_c4_g1_i5	---NA---	297							no IPS match
[INTERPRO, NO-BLAST]	TRINITY_DN19660_c4_g1_i6	---NA---	435							no IPS match
[INTERPRO, NO-BLAST]	TRINITY_DN19660_c4_g1_i7	---NA---	425							no IPS match
[INTERPRO, NO-BLAST]	TRINITY_DN19660_c4_g1_i8	---NA---	366							no IPS match
[INTERPRO, NO-BLAST]	TRINITY_DN19660_c4_g1_i9	---NA---	347							no IPS match
[INTERPRO, NO-BLAST]	TRINITY_DN19660_c5_g1_i1	---NA---	502							no IPS match
[INTERPRO, NO-BLAST]	TRINITY_DN19660_c5_g2_i1	---NA---	821							no IPS match
[INTERPRO, NO-BLAST]	TRINITY_DN19660_c5_g2_i2	---NA---	821							no IPS match
[INTERPRO, NO-BLAST]	TRINITY_DN19660_c5_g2_i3	---NA---	534							no IPS match
[INTERPRO, NO-BLAST]	TRINITY_DN19660_c5_g2_i4	---NA---	679							no IPS match
[INTERPRO, NO-BLAST]	TRINITY_DN19660_c5_g2_i5	---NA---	436							no IPS match
[INTERPRO, NO-BLAST]	TRINITY_DN19660_c5_g2_i6	---NA---	437							no IPS match
[INTERPRO, NO-BLAST]	TRINITY_DN19660_c5_g2_i7	---NA---	276							no IPS match
[INTERPRO, NO-BLAST]	TRINITY_DN19660_c5_g2_i8	---NA---	392							no IPS match
[INTERPRO, NO-BLAST]	TRINITY_DN19660_c6_g1_i1	---NA---	254							no IPS match
[INTERPRO, NO-BLAST]	TRINITY_DN19633_c0_g1_i1	---NA---	1764							mobidb-lite (MOBIDB_LITE); mobidb-lite (MOBIDB_LITE)
[INTERPRO, NO-BLAST]	TRINITY_DN19633_c0_g1_i2	---NA---	2205							mobidb-lite (MOBIDB_LITE); mobidb-lite (MOBIDB_LITE)
[INTERPRO, NO-BLAST]	TRINITY_DN19633_c0_g1_i3	---NA---	278							no IPS match
[INTERPRO, NO-BLAST]	TRINITY_DN19633_c0_g1_i4	---NA---	488							no IPS match
[INTERPRO, NO-BLAST]	TRINITY_DN19633_c0_g1_i5	---NA---	2244							mobidb-lite (MOBIDB_LITE); mobidb-lite (MOBIDB_LITE); mobidb-lite (MOBIDB_LITE); mobidb-lite (MOBIDB_LITE)
[INTERPRO, NO-BLAST]	TRINITY_DN19677_c0_g1_i1	---NA---	283							no IPS match
[INTERPRO, NO-BLAST]	TRINITY_DN19677_c0_g2_i1	---NA---	448							no IPS match
[INTERPRO, NO-BLAST]	TRINITY_DN19677_c0_g1_i3	---NA---	623							no IPS match
[INTERPRO, NO-BLAST]	TRINITY_DN19605_c0_g1_i1	---NA---	337							mobidb-lite (MOBIDB_LITE); mobidb-lite (MOBIDB_LITE)
[INTERPRO, NO-BLAST]	TRINITY_DN19605_c0_g2_i1	---NA---	264							no IPS match
[INTERPRO, NO-BLAST]	TRINITY_DN19605_c0_g3_i1	---NA---	380							no IPS match
[INTERPRO, NO-BLAST]	TRINITY_DN19601_c0_g1_i1	---NA---	600							no IPS match
[INTERPRO, NO-BLAST]	TRINITY_DN19601_c1_g1_i1	---NA---	393							IPR024332 (PFAM)
[INTERPRO, NO-BLAST]	TRINITY_DN19601_c1_g2_i1	---NA---	561							no IPS match
[INTERPRO, NO-BLAST]	TRINITY_DN19601_c1_g3_i1	---NA---	299							no IPS match
[INTERPRO, NO-BLAST]	TRINITY_DN19601_c1_g3_i2	---NA---	254							no IPS match
[INTERPRO, NO-BLAST]	TRINITY_DN19627_c1_g1_i1	---NA---	320							no IPS match
[INTERPRO, NO-BLAST]	TRINITY_DN19627_c3_g1_i1	---NA---	263							no IPS match
[INTERPRO, NO-BLAST]	TRINITY_DN19627_c4_g1_i1	---NA---	264							no IPS match
[INTERPRO, NO-BLAST]	TRINITY_DN19627_c4_g2_i1	---NA---	229							no IPS match
[INTERPRO, NO-BLAST]	TRINITY_DN19627_c4_g3_i1	---NA---	209							no IPS match
[INTERPRO, NO-BLAST]	TRINITY_DN19627_c4_g4_i1	---NA---	211							no IPS match
[INTERPRO, NO-BLAST]	TRINITY_DN19627_c5_g1_i1	---NA---	277							no IPS match
[INTERPRO, NO-BLAST]	TRINITY_DN19627_c5_g2_i1	---NA---	212							no IPS match
[INTERPRO, NO-BLAST]	TRINITY_DN19627_c5_g3_i1	---NA---	254							no IPS match
[INTERPRO, NO-BLAST]	TRINITY_DN19627_c5_g2_i2	---NA---	232							no IPS match
[INTERPRO, NO-BLAST]	TRINITY_DN19627_c5_g2_i3	---NA---	286							no IPS match
[INTERPRO, NO-BLAST]	TRINITY_DN19627_c5_g1_i2	---NA---	220							no IPS match
[INTERPRO, NO-BLAST]	TRINITY_DN19627_c5_g3_i2	---NA---	258							no IPS match
[INTERPRO, NO-BLAST]	TRINITY_DN19627_c5_g2_i4	---NA---	339							no IPS match
[INTERPRO, NO-BLAST]	TRINITY_DN19675_c0_g1_i1	---NA---	665							no IPS match
[INTERPRO, NO-BLAST]	TRINITY_DN19675_c0_g1_i2	---NA---	880							no IPS match
[INTERPRO, NO-BLAST]	TRINITY_DN19675_c0_g1_i3	---NA---	575							no IPS match
[INTERPRO, NO-BLAST]	TRINITY_DN19675_c0_g1_i4	---NA---	790							mobidb-lite (MOBIDB_LITE); mobidb-lite (MOBIDB_LITE); mobidb-lite (MOBIDB_LITE)
[INTERPRO, NO-BLAST]	TRINITY_DN19676_c0_g1_i1	---NA---	614							SSF55961 (SUPERFAMILY)
[INTERPRO, NO-BLAST]	TRINITY_DN19676_c0_g1_i2	---NA---	930							SSF55961 (SUPERFAMILY)
[INTERPRO, NO-BLAST]	TRINITY_DN19676_c0_g1_i3	---NA---	391							no IPS match
[INTERPRO, NO-BLAST]	TRINITY_DN19672_c0_g1_i1	---NA---	3871							IPR003598 (SMART); IPR003599 (SMART); IPR013783 (G3DSA:2.60.40.GENE3D); IPR013098 (PFAM); PF13927 (PFAM); IPR013783 (G3DSA:2.60.40.GENE3D); PTHR23279:SF21 (PANTHER); IPR037448 (PANTHER); IPR007110 (PROSITE_PROFILES); IPR007110 (PROSITE_PROFILES); cd00096 (CDD); IPR036179 (SUPERFAMILY); IPR036179 (SUPERFAMILY)
[INTERPRO, NO-BLAST]	TRINITY_DN19672_c0_g1_i2	---NA---	3859							IPR003598 (SMART); IPR003599 (SMART); IPR013783 (G3DSA:2.60.40.GENE3D); IPR013098 (PFAM); PF13927 (PFAM); IPR013783 (G3DSA:2.60.40.GENE3D); PTHR23279:SF21 (PANTHER); IPR037448 (PANTHER); IPR007110 (PROSITE_PROFILES); IPR007110 (PROSITE_PROFILES); cd00096 (CDD); IPR036179 (SUPERFAMILY); IPR036179 (SUPERFAMILY)
[INTERPRO, NO-BLAST]	TRINITY_DN19691_c0_g1_i1	---NA---	672							G3DSA:3.30.420.470 (GENE3D); PTHR23022 (PANTHER); PTHR23022:SF102 (PANTHER)
[INTERPRO, NO-BLAST]	TRINITY_DN19691_c0_g1_i2	---NA---	661							IPR032135 (PFAM)
[INTERPRO, NO-BLAST]	TRINITY_DN19691_c0_g1_i3	---NA---	672							G3DSA:3.30.420.470 (GENE3D)
[INTERPRO, NO-BLAST]	TRINITY_DN19691_c0_g1_i4	---NA---	627							G3DSA:3.30.420.470 (GENE3D); PTHR23022 (PANTHER); PTHR23022:SF102 (PANTHER)
[INTERPRO, NO-BLAST]	TRINITY_DN19691_c0_g1_i5	---NA---	281							no IPS match
[INTERPRO, NO-BLAST]	TRINITY_DN19691_c0_g2_i1	---NA---	1252							IPR032135 (PFAM)
[INTERPRO, NO-BLAST]	TRINITY_DN19691_c0_g2_i2	---NA---	650							G3DSA:3.30.420.470 (GENE3D); PTHR23022 (PANTHER); PTHR23022:SF102 (PANTHER)
[INTERPRO, NO-BLAST]	TRINITY_DN19691_c0_g1_i6	---NA---	616							G3DSA:3.30.420.470 (GENE3D)
[INTERPRO, NO-BLAST]	TRINITY_DN19691_c0_g1_i7	---NA---	627							G3DSA:3.30.420.470 (GENE3D)
[INTERPRO, NO-BLAST]	TRINITY_DN19639_c0_g2_i1	---NA---	375							no IPS match
[INTERPRO, NO-BLAST]	TRINITY_DN19688_c0_g1_i1	---NA---	579							no IPS match
[INTERPRO, NO-BLAST]	TRINITY_DN19688_c0_g1_i2	---NA---	519							no IPS match
[INTERPRO, NO-BLAST]	TRINITY_DN19688_c0_g1_i3	---NA---	539							no IPS match
[INTERPRO, NO-BLAST]	TRINITY_DN19688_c0_g1_i4	---NA---	394							no IPS match
[INTERPRO, NO-BLAST]	TRINITY_DN19641_c0_g1_i1	---NA---	359							no IPS match
[INTERPRO, NO-BLAST]	TRINITY_DN19641_c0_g2_i1	---NA---	403							no IPS match
[INTERPRO, NO-BLAST]	TRINITY_DN19641_c0_g1_i2	---NA---	290							no IPS match
[INTERPRO, NO-BLAST]	TRINITY_DN19641_c0_g3_i1	---NA---	309							no IPS match
[INTERPRO, NO-BLAST]	TRINITY_DN19641_c0_g3_i2	---NA---	389							no IPS match
[INTERPRO, NO-BLAST]	TRINITY_DN19641_c0_g2_i2	---NA---	2286							mobidb-lite (MOBIDB_LITE); mobidb-lite (MOBIDB_LITE); mobidb-lite (MOBIDB_LITE); mobidb-lite (MOBIDB_LITE); mobidb-lite (MOBIDB_LITE); PTHR15256 (PANTHER)
[INTERPRO, NO-BLAST]	TRINITY_DN19614_c1_g2_i1	---NA---	214							no IPS match
[INTERPRO, NO-BLAST]	TRINITY_DN19614_c1_g3_i1	---NA---	322							no IPS match
[INTERPRO, NO-BLAST]	TRINITY_DN19614_c1_g3_i2	---NA---	469							no IPS match
[INTERPRO, NO-BLAST]	TRINITY_DN19614_c1_g2_i2	---NA---	214							no IPS match
[INTERPRO, NO-BLAST]	TRINITY_DN19614_c2_g1_i1	---NA---	515							no IPS match
[INTERPRO, NO-BLAST]	TRINITY_DN19614_c2_g1_i2	---NA---	531							no IPS match
[INTERPRO, NO-BLAST]	TRINITY_DN19614_c2_g1_i3	---NA---	336							mobidb-lite (MOBIDB_LITE); mobidb-lite (MOBIDB_LITE)
[INTERPRO, NO-BLAST]	TRINITY_DN19614_c2_g1_i4	---NA---	530							no IPS match
[INTERPRO, NO-BLAST]	TRINITY_DN19614_c2_g1_i5	---NA---	503							no IPS match
[INTERPRO, NO-BLAST]	TRINITY_DN19699_c0_g1_i2	---NA---	231							no IPS match
[INTERPRO, NO-BLAST]	TRINITY_DN19636_c0_g1_i1	---NA---	1565							mobidb-lite (MOBIDB_LITE); mobidb-lite (MOBIDB_LITE); mobidb-lite (MOBIDB_LITE); mobidb-lite (MOBIDB_LITE)
[INTERPRO, NO-BLAST]	TRINITY_DN19636_c0_g2_i1	---NA---	1081							mobidb-lite (MOBIDB_LITE); mobidb-lite (MOBIDB_LITE)
[INTERPRO, NO-BLAST]	TRINITY_DN19636_c0_g2_i2	---NA---	1998							mobidb-lite (MOBIDB_LITE); mobidb-lite (MOBIDB_LITE); mobidb-lite (MOBIDB_LITE)
[INTERPRO, NO-BLAST]	TRINITY_DN19674_c0_g1_i1	---NA---	228							no IPS match
[INTERPRO, NO-BLAST]	TRINITY_DN19674_c0_g1_i2	---NA---	229							no IPS match
[INTERPRO, NO-BLAST]	TRINITY_DN19674_c0_g2_i1	---NA---	223							no IPS match
[INTERPRO, NO-BLAST]	TRINITY_DN19674_c2_g1_i1	---NA---	303							no IPS match
[INTERPRO, NO-BLAST]	TRINITY_DN19674_c2_g2_i1	---NA---	475							no IPS match
[INTERPRO, NO-BLAST]	TRINITY_DN19674_c2_g2_i2	---NA---	359							no IPS match
[INTERPRO, NO-BLAST]	TRINITY_DN19674_c3_g1_i1	---NA---	467							no IPS match
[INTERPRO, NO-BLAST]	TRINITY_DN19674_c3_g1_i2	---NA---	369							no IPS match
[INTERPRO, NO-BLAST]	TRINITY_DN19674_c3_g1_i3	---NA---	556							no IPS match
[INTERPRO, NO-BLAST]	TRINITY_DN19674_c3_g1_i4	---NA---	455							no IPS match
[INTERPRO, NO-BLAST]	TRINITY_DN19674_c3_g1_i5	---NA---	491							no IPS match
[INTERPRO, NO-BLAST]	TRINITY_DN19674_c3_g1_i6	---NA---	433							no IPS match
[INTERPRO, NO-BLAST]	TRINITY_DN19674_c3_g1_i7	---NA---	259							no IPS match
[INTERPRO, NO-BLAST]	TRINITY_DN19674_c4_g1_i3	---NA---	870							no IPS match
[INTERPRO, NO-BLAST]	TRINITY_DN19674_c4_g1_i4	---NA---	908							no IPS match
[INTERPRO, NO-BLAST]	TRINITY_DN19640_c0_g2_i1	---NA---	308							no IPS match
[INTERPRO, NO-BLAST]	TRINITY_DN19602_c0_g3_i1	---NA---	356							no IPS match
[INTERPRO, NO-BLAST]	TRINITY_DN19617_c0_g1_i1	---NA---	215							no IPS match
[INTERPRO, NO-BLAST]	TRINITY_DN19617_c0_g1_i2	---NA---	1354							mobidb-lite (MOBIDB_LITE); mobidb-lite (MOBIDB_LITE)
[INTERPRO, NO-BLAST]	TRINITY_DN19607_c0_g1_i1	---NA---	309							no IPS match
[INTERPRO, NO-BLAST]	TRINITY_DN19607_c1_g1_i1	---NA---	453							mobidb-lite (MOBIDB_LITE); mobidb-lite (MOBIDB_LITE); PTHR11640 (PANTHER); PTHR11640:SF73 (PANTHER)
[INTERPRO, NO-BLAST]	TRINITY_DN19607_c1_g1_i2	---NA---	244							mobidb-lite (MOBIDB_LITE); mobidb-lite (MOBIDB_LITE); PTHR11640 (PANTHER); PTHR11640:SF73 (PANTHER)
[INTERPRO, NO-BLAST]	TRINITY_DN19607_c1_g1_i3	---NA---	507							mobidb-lite (MOBIDB_LITE); mobidb-lite (MOBIDB_LITE); mobidb-lite (MOBIDB_LITE); PTHR11640 (PANTHER); PTHR11640:SF73 (PANTHER)
[INTERPRO, NO-BLAST]	TRINITY_DN19607_c2_g1_i1	---NA---	757							no IPS match
[INTERPRO, NO-BLAST]	TRINITY_DN19607_c2_g1_i2	---NA---	723							no IPS match
[INTERPRO, NO-BLAST]	TRINITY_DN19607_c3_g1_i1	---NA---	329							no IPS match
[INTERPRO, NO-BLAST]	TRINITY_DN19607_c3_g2_i1	---NA---	274							no IPS match
[INTERPRO, NO-BLAST]	TRINITY_DN19607_c3_g3_i1	---NA---	265							no IPS match
[INTERPRO, NO-BLAST]	TRINITY_DN19607_c3_g1_i2	---NA---	221							no IPS match
[INTERPRO, NO-BLAST]	TRINITY_DN19607_c3_g1_i3	---NA---	232							no IPS match
[INTERPRO, NO-BLAST]	TRINITY_DN19607_c3_g1_i4	---NA---	338							no IPS match
[INTERPRO, NO-BLAST]	TRINITY_DN19607_c4_g1_i1	---NA---	253							no IPS match
[INTERPRO, NO-BLAST]	TRINITY_DN19607_c4_g2_i1	---NA---	202							no IPS match
[INTERPRO, NO-BLAST]	TRINITY_DN19607_c4_g1_i2	---NA---	484							no IPS match
[INTERPRO, NO-BLAST]	TRINITY_DN19607_c4_g3_i1	---NA---	1263							no IPS match
[INTERPRO, NO-BLAST]	TRINITY_DN19607_c4_g3_i2	---NA---	474							no IPS match
[INTERPRO, NO-BLAST]	TRINITY_DN19607_c5_g1_i1	---NA---	256							no IPS match
[INTERPRO, NO-BLAST]	TRINITY_DN7278_c0_g1_i1	---NA---	261							no IPS match
[INTERPRO, NO-BLAST]	TRINITY_DN7263_c0_g1_i1	---NA---	333							no IPS match
[INTERPRO, NO-BLAST]	TRINITY_DN7252_c0_g1_i1	---NA---	238							no IPS match
[INTERPRO, NO-BLAST]	TRINITY_DN7252_c0_g1_i2	---NA---	205							no IPS match
[INTERPRO, NO-BLAST]	TRINITY_DN7252_c0_g2_i1	---NA---	214							no IPS match
[INTERPRO, NO-BLAST]	TRINITY_DN7231_c0_g1_i1	---NA---	360							no IPS match
[INTERPRO, NO-BLAST]	TRINITY_DN7214_c0_g1_i1	---NA---	479							no IPS match
[INTERPRO, NO-BLAST]	TRINITY_DN7297_c0_g1_i1	---NA---	235							no IPS match
[INTERPRO, NO-BLAST]	TRINITY_DN7297_c0_g1_i2	---NA---	356							no IPS match
[INTERPRO, NO-BLAST]	TRINITY_DN7297_c0_g1_i3	---NA---	528							no IPS match
[INTERPRO, NO-BLAST]	TRINITY_DN7294_c0_g1_i1	---NA---	209							no IPS match
[INTERPRO, NO-BLAST]	TRINITY_DN7253_c0_g1_i1	---NA---	471							no IPS match
[INTERPRO, NO-BLAST]	TRINITY_DN7277_c0_g1_i1	---NA---	225							no IPS match
[INTERPRO, NO-BLAST]	TRINITY_DN7277_c0_g1_i2	---NA---	720							no IPS match
[INTERPRO, NO-BLAST]	TRINITY_DN7201_c0_g1_i1	---NA---	259							no IPS match
[INTERPRO, NO-BLAST]	TRINITY_DN7225_c0_g1_i1	---NA---	473							no IPS match
[INTERPRO, NO-BLAST]	TRINITY_DN7237_c0_g1_i1	---NA---	201							no IPS match
[INTERPRO, NO-BLAST]	TRINITY_DN7237_c0_g1_i2	---NA---	204							no IPS match
[INTERPRO, NO-BLAST]	TRINITY_DN7227_c0_g1_i1	---NA---	244							no IPS match
[INTERPRO, NO-BLAST]	TRINITY_DN7207_c0_g1_i1	---NA---	220							no IPS match
[INTERPRO, NO-BLAST]	TRINITY_DN7241_c0_g1_i1	---NA---	226							mobidb-lite (MOBIDB_LITE)
[INTERPRO, NO-BLAST]	TRINITY_DN7202_c0_g1_i1	---NA---	280							mobidb-lite (MOBIDB_LITE); mobidb-lite (MOBIDB_LITE)
[INTERPRO, NO-BLAST]	TRINITY_DN7206_c0_g1_i1	---NA---	217							IPR004302 (PFAM); PTHR21113:SF11 (PANTHER); PTHR21113 (PANTHER)
[INTERPRO, NO-BLAST]	TRINITY_DN7258_c0_g1_i1	---NA---	227							no IPS match
[INTERPRO, NO-BLAST]	TRINITY_DN7230_c0_g1_i1	---NA---	212							mobidb-lite (MOBIDB_LITE); mobidb-lite (MOBIDB_LITE)
[INTERPRO, NO-BLAST]	TRINITY_DN7223_c0_g1_i1	---NA---	274							PTHR22950:SF330 (PANTHER); PTHR22950 (PANTHER)
[INTERPRO, NO-BLAST]	TRINITY_DN7288_c0_g1_i1	---NA---	547							no IPS match
[INTERPRO, NO-BLAST]	TRINITY_DN7205_c0_g1_i1	---NA---	276							IPR025724 (PFAM)
[INTERPRO, NO-BLAST]	TRINITY_DN7205_c1_g1_i1	---NA---	213							no IPS match
[INTERPRO, NO-BLAST]	TRINITY_DN7289_c0_g1_i1	---NA---	344							no IPS match
[INTERPRO, NO-BLAST]	TRINITY_DN7265_c0_g1_i1	---NA---	203							no IPS match
[INTERPRO, NO-BLAST]	TRINITY_DN7226_c0_g1_i1	---NA---	211							no IPS match
[INTERPRO, NO-BLAST]	TRINITY_DN7208_c0_g1_i1	---NA---	402							no IPS match
[INTERPRO, NO-BLAST]	TRINITY_DN7209_c0_g1_i1	---NA---	327							no IPS match
[INTERPRO, NO-BLAST]	TRINITY_DN7220_c0_g1_i1	---NA---	277							no IPS match
[INTERPRO, NO-BLAST]	TRINITY_DN7200_c0_g1_i1	---NA---	281							PTHR23507:SF28 (PANTHER); PTHR23507 (PANTHER)
[INTERPRO, NO-BLAST]	TRINITY_DN7249_c0_g1_i1	---NA---	781							no IPS match
[INTERPRO, NO-BLAST]	TRINITY_DN7264_c0_g1_i1	---NA---	293							no IPS match
[INTERPRO, NO-BLAST]	TRINITY_DN7255_c0_g1_i1	---NA---	457							no IPS match
[INTERPRO, NO-BLAST]	TRINITY_DN7293_c0_g2_i1	---NA---	389							no IPS match
[INTERPRO, NO-BLAST]	TRINITY_DN7279_c0_g1_i1	---NA---	446							no IPS match
[INTERPRO, NO-BLAST]	TRINITY_DN7243_c0_g1_i1	---NA---	1319							PTHR39387 (PANTHER)
[INTERPRO, NO-BLAST]	TRINITY_DN7234_c0_g1_i1	---NA---	391							no IPS match
[INTERPRO, NO-BLAST]	TRINITY_DN7234_c0_g2_i1	---NA---	246							no IPS match
[INTERPRO, NO-BLAST]	TRINITY_DN7254_c0_g1_i1	---NA---	258							no IPS match
[INTERPRO, NO-BLAST]	TRINITY_DN7283_c0_g1_i1	---NA---	279							no IPS match
[INTERPRO, NO-BLAST]	TRINITY_DN7242_c0_g2_i1	---NA---	320							no IPS match
[INTERPRO, NO-BLAST]	TRINITY_DN7261_c0_g1_i1	---NA---	469							no IPS match
[INTERPRO, NO-BLAST]	TRINITY_DN7246_c0_g1_i1	---NA---	488							no IPS match
[INTERPRO, NO-BLAST]	TRINITY_DN7244_c0_g1_i1	---NA---	260							no IPS match
[INTERPRO, NO-BLAST]	TRINITY_DN7282_c0_g1_i1	---NA---	251							no IPS match
[INTERPRO, NO-BLAST]	TRINITY_DN7224_c0_g1_i1	---NA---	234							no IPS match
[INTERPRO, NO-BLAST]	TRINITY_DN7203_c0_g1_i1	---NA---	217							no IPS match
[INTERPRO, NO-BLAST]	TRINITY_DN7203_c0_g2_i1	---NA---	205							no IPS match
[INTERPRO, NO-BLAST]	TRINITY_DN7274_c0_g1_i1	---NA---	231							no IPS match
[INTERPRO, NO-BLAST]	TRINITY_DN7276_c0_g1_i1	---NA---	338							no IPS match
[INTERPRO, NO-BLAST]	TRINITY_DN7276_c0_g1_i2	---NA---	288							no IPS match
[INTERPRO, NO-BLAST]	TRINITY_DN7260_c0_g2_i1	---NA---	425							mobidb-lite (MOBIDB_LITE)
[INTERPRO, NO-BLAST]	TRINITY_DN7229_c0_g1_i1	---NA---	286							no IPS match
[INTERPRO, NO-BLAST]	TRINITY_DN7229_c0_g2_i1	---NA---	201							no IPS match
[INTERPRO, NO-BLAST]	TRINITY_DN7292_c0_g2_i1	---NA---	375							IPR013057 (PFAM); PTHR22950:SF150 (PANTHER); PTHR22950 (PANTHER)
[INTERPRO, NO-BLAST]	TRINITY_DN17302_c0_g1_i1	---NA---	250							no IPS match
[INTERPRO, NO-BLAST]	TRINITY_DN17302_c0_g2_i1	---NA---	413							no IPS match
[INTERPRO, NO-BLAST]	TRINITY_DN17302_c0_g2_i2	---NA---	425							no IPS match
[INTERPRO, NO-BLAST]	TRINITY_DN17302_c0_g2_i3	---NA---	326							no IPS match
[INTERPRO, NO-BLAST]	TRINITY_DN17344_c0_g1_i1	---NA---	259							no IPS match
[INTERPRO, NO-BLAST]	TRINITY_DN17344_c0_g1_i2	---NA---	297							no IPS match
[INTERPRO, NO-BLAST]	TRINITY_DN17348_c0_g1_i1	---NA---	324							no IPS match
[INTERPRO, NO-BLAST]	TRINITY_DN17348_c0_g2_i1	---NA---	387							no IPS match
[INTERPRO, NO-BLAST]	TRINITY_DN17348_c0_g1_i2	---NA---	1459							no IPS match
[INTERPRO, NO-BLAST]	TRINITY_DN17348_c0_g1_i3	---NA---	1447							no IPS match
[INTERPRO, NO-BLAST]	TRINITY_DN17321_c0_g1_i1	---NA---	630							no IPS match
[INTERPRO, NO-BLAST]	TRINITY_DN17321_c0_g1_i2	---NA---	218							no IPS match
[INTERPRO, NO-BLAST]	TRINITY_DN17321_c0_g1_i3	---NA---	630							no IPS match
[INTERPRO, NO-BLAST]	TRINITY_DN17370_c0_g2_i1	---NA---	372							no IPS match
[INTERPRO, NO-BLAST]	TRINITY_DN17370_c0_g1_i2	---NA---	211							no IPS match
[INTERPRO, NO-BLAST]	TRINITY_DN17370_c0_g3_i1	---NA---	231							no IPS match
[INTERPRO, NO-BLAST]	TRINITY_DN17311_c0_g1_i3	---NA---	362							no IPS match
[INTERPRO, NO-BLAST]	TRINITY_DN17399_c0_g1_i1	---NA---	304							no IPS match
[INTERPRO, NO-BLAST]	TRINITY_DN17399_c0_g2_i1	---NA---	237							no IPS match
[INTERPRO, NO-BLAST]	TRINITY_DN17399_c0_g1_i2	---NA---	299							no IPS match
[INTERPRO, NO-BLAST]	TRINITY_DN17399_c0_g1_i3	---NA---	235							no IPS match
[INTERPRO, NO-BLAST]	TRINITY_DN17399_c0_g1_i4	---NA---	216							no IPS match
[INTERPRO, NO-BLAST]	TRINITY_DN17399_c0_g1_i5	---NA---	211							no IPS match
[INTERPRO, NO-BLAST]	TRINITY_DN17399_c0_g1_i6	---NA---	218							no IPS match
[INTERPRO, NO-BLAST]	TRINITY_DN17399_c0_g1_i7	---NA---	225							no IPS match
[INTERPRO, NO-BLAST]	TRINITY_DN17399_c0_g1_i8	---NA---	219							no IPS match
[INTERPRO, NO-BLAST]	TRINITY_DN17399_c0_g1_i9	---NA---	205							no IPS match
[INTERPRO, NO-BLAST]	TRINITY_DN17399_c0_g1_i10	---NA---	317							no IPS match
[INTERPRO, NO-BLAST]	TRINITY_DN17399_c0_g1_i11	---NA---	336							no IPS match
[INTERPRO, NO-BLAST]	TRINITY_DN17399_c0_g2_i2	---NA---	237							no IPS match
[INTERPRO, NO-BLAST]	TRINITY_DN17399_c0_g1_i12	---NA---	289							no IPS match
[INTERPRO, NO-BLAST]	TRINITY_DN17364_c0_g1_i1	---NA---	205							no IPS match
[INTERPRO, NO-BLAST]	TRINITY_DN17364_c0_g1_i2	---NA---	526							no IPS match
[INTERPRO, NO-BLAST]	TRINITY_DN17364_c0_g1_i3	---NA---	1115							no IPS match
[INTERPRO, NO-BLAST]	TRINITY_DN17354_c0_g3_i1	---NA---	403							no IPS match
[INTERPRO, NO-BLAST]	TRINITY_DN17327_c0_g2_i1	---NA---	377							no IPS match
[INTERPRO, NO-BLAST]	TRINITY_DN17327_c0_g3_i1	---NA---	527							no IPS match
[INTERPRO, NO-BLAST]	TRINITY_DN17369_c0_g1_i1	---NA---	460							no IPS match
[INTERPRO, NO-BLAST]	TRINITY_DN17369_c0_g1_i2	---NA---	575							no IPS match
[INTERPRO, NO-BLAST]	TRINITY_DN17369_c0_g1_i3	---NA---	369							no IPS match
[INTERPRO, NO-BLAST]	TRINITY_DN17369_c0_g1_i4	---NA---	469							no IPS match
[INTERPRO, NO-BLAST]	TRINITY_DN17369_c0_g1_i5	---NA---	602							no IPS match
[INTERPRO, NO-BLAST]	TRINITY_DN17369_c0_g1_i6	---NA---	487							no IPS match
[INTERPRO, NO-BLAST]	TRINITY_DN17369_c0_g1_i7	---NA---	268							no IPS match
[INTERPRO, NO-BLAST]	TRINITY_DN17378_c0_g1_i1	---NA---	1619							IPR036691 (G3DSA:3.60.10.GENE3D); IPR005135 (PFAM); PTHR33776 (PANTHER); IPR036691 (SUPERFAMILY)
[INTERPRO, NO-BLAST]	TRINITY_DN17378_c0_g1_i2	---NA---	579							mobidb-lite (MOBIDB_LITE); mobidb-lite (MOBIDB_LITE); mobidb-lite (MOBIDB_LITE)
[INTERPRO, NO-BLAST]	TRINITY_DN17355_c0_g1_i1	---NA---	307							no IPS match
[INTERPRO, NO-BLAST]	TRINITY_DN17328_c0_g1_i1	---NA---	239							no IPS match
[INTERPRO, NO-BLAST]	TRINITY_DN17328_c0_g2_i1	---NA---	247							no IPS match
[INTERPRO, NO-BLAST]	TRINITY_DN17328_c0_g3_i2	---NA---	576							no IPS match
[INTERPRO, NO-BLAST]	TRINITY_DN17397_c0_g1_i1	---NA---	594							no IPS match
[INTERPRO, NO-BLAST]	TRINITY_DN17397_c0_g2_i1	---NA---	531							no IPS match
[INTERPRO, NO-BLAST]	TRINITY_DN17397_c0_g2_i2	---NA---	550							no IPS match
[INTERPRO, NO-BLAST]	TRINITY_DN17397_c0_g2_i3	---NA---	345							no IPS match
[INTERPRO, NO-BLAST]	TRINITY_DN17397_c0_g1_i2	---NA---	697							no IPS match
[INTERPRO, NO-BLAST]	TRINITY_DN17339_c0_g1_i1	---NA---	1401							no IPS match
[INTERPRO, NO-BLAST]	TRINITY_DN17303_c0_g1_i1	---NA---	695							mobidb-lite (MOBIDB_LITE)
[INTERPRO, NO-BLAST]	TRINITY_DN17303_c0_g2_i1	---NA---	828							no IPS match
[INTERPRO, NO-BLAST]	TRINITY_DN17303_c0_g3_i1	---NA---	630							no IPS match
[INTERPRO, NO-BLAST]	TRINITY_DN17315_c0_g2_i1	---NA---	228							no IPS match
[INTERPRO, NO-BLAST]	TRINITY_DN17315_c0_g2_i2	---NA---	228							no IPS match
[INTERPRO, NO-BLAST]	TRINITY_DN17393_c0_g1_i1	---NA---	432							mobidb-lite (MOBIDB_LITE); mobidb-lite (MOBIDB_LITE); mobidb-lite (MOBIDB_LITE)
[INTERPRO, NO-BLAST]	TRINITY_DN17393_c0_g1_i2	---NA---	436							no IPS match
[INTERPRO, NO-BLAST]	TRINITY_DN17393_c0_g1_i3	---NA---	231							mobidb-lite (MOBIDB_LITE); mobidb-lite (MOBIDB_LITE)
[INTERPRO, NO-BLAST]	TRINITY_DN17393_c0_g1_i4	---NA---	356							no IPS match
[INTERPRO, NO-BLAST]	TRINITY_DN17393_c0_g1_i5	---NA---	432							mobidb-lite (MOBIDB_LITE); mobidb-lite (MOBIDB_LITE); mobidb-lite (MOBIDB_LITE)
[INTERPRO, NO-BLAST]	TRINITY_DN17393_c0_g1_i6	---NA---	432							mobidb-lite (MOBIDB_LITE); mobidb-lite (MOBIDB_LITE); mobidb-lite (MOBIDB_LITE)
[INTERPRO, NO-BLAST]	TRINITY_DN17393_c0_g1_i7	---NA---	458							mobidb-lite (MOBIDB_LITE); mobidb-lite (MOBIDB_LITE)
[INTERPRO, NO-BLAST]	TRINITY_DN17380_c0_g1_i1	---NA---	869							no IPS match
[INTERPRO, NO-BLAST]	TRINITY_DN17373_c0_g1_i3	---NA---	360							mobidb-lite (MOBIDB_LITE); mobidb-lite (MOBIDB_LITE)
[INTERPRO, NO-BLAST]	TRINITY_DN17376_c0_g1_i1	---NA---	618							no IPS match
[INTERPRO, NO-BLAST]	TRINITY_DN17376_c0_g1_i2	---NA---	536							no IPS match
[INTERPRO, NO-BLAST]	TRINITY_DN17376_c0_g1_i3	---NA---	623							no IPS match
[INTERPRO, NO-BLAST]	TRINITY_DN17326_c0_g1_i1	---NA---	298							no IPS match
[INTERPRO, NO-BLAST]	TRINITY_DN17326_c0_g1_i2	---NA---	468							PTHR11012 (PANTHER)
[INTERPRO, NO-BLAST]	TRINITY_DN17326_c0_g1_i3	---NA---	596							IPR004119 (PFAM); PTHR11012 (PANTHER); IPR011009 (SUPERFAMILY)
[INTERPRO, NO-BLAST]	TRINITY_DN17326_c0_g1_i4	---NA---	596							IPR004119 (PFAM); PTHR11012 (PANTHER); IPR011009 (SUPERFAMILY)
[INTERPRO, NO-BLAST]	TRINITY_DN17326_c0_g1_i5	---NA---	648							IPR004119 (PFAM); PTHR11012 (PANTHER); IPR011009 (SUPERFAMILY)
[INTERPRO, NO-BLAST]	TRINITY_DN17326_c0_g1_i6	---NA---	460							PTHR11012 (PANTHER)
[INTERPRO, NO-BLAST]	TRINITY_DN17326_c0_g1_i7	---NA---	245							no IPS match
[INTERPRO, NO-BLAST]	TRINITY_DN17326_c0_g1_i8	---NA---	460							PTHR11012 (PANTHER)
[INTERPRO, NO-BLAST]	TRINITY_DN17326_c0_g1_i9	---NA---	408							PTHR11012 (PANTHER)
[INTERPRO, NO-BLAST]	TRINITY_DN17388_c0_g1_i1	---NA---	1357							IPR026806 (PFAM); mobidb-lite (MOBIDB_LITE); mobidb-lite (MOBIDB_LITE); mobidb-lite (MOBIDB_LITE); mobidb-lite (MOBIDB_LITE); mobidb-lite (MOBIDB_LITE); IPR026806 (PANTHER)
[INTERPRO, NO-BLAST]	TRINITY_DN17338_c0_g1_i1	---NA---	488							IPR037666 (PANTHER)
[INTERPRO, NO-BLAST]	TRINITY_DN17338_c0_g1_i3	---NA---	380							mobidb-lite (MOBIDB_LITE); mobidb-lite (MOBIDB_LITE); mobidb-lite (MOBIDB_LITE); IPR037666 (PANTHER)
[INTERPRO, NO-BLAST]	TRINITY_DN17362_c0_g1_i2	---NA---	431							no IPS match
[INTERPRO, NO-BLAST]	TRINITY_DN17362_c0_g1_i3	---NA---	971							no IPS match
[INTERPRO, NO-BLAST]	TRINITY_DN17362_c0_g1_i4	---NA---	449							mobidb-lite (MOBIDB_LITE)
[INTERPRO, NO-BLAST]	TRINITY_DN17382_c0_g1_i1	---NA---	1181							no IPS match
[INTERPRO, NO-BLAST]	TRINITY_DN17382_c0_g1_i2	---NA---	1171							no IPS match
[INTERPRO, NO-BLAST]	TRINITY_DN17323_c0_g1_i3	---NA---	357							no IPS match
[INTERPRO, NO-BLAST]	TRINITY_DN17390_c0_g1_i2	---NA---	381							no IPS match
[INTERPRO, NO-BLAST]	TRINITY_DN17335_c0_g1_i1	---NA---	240							no IPS match
[INTERPRO, NO-BLAST]	TRINITY_DN17322_c0_g1_i1	---NA---	1553							no IPS match
[INTERPRO, NO-BLAST]	TRINITY_DN17322_c0_g2_i1	---NA---	640							no IPS match
[INTERPRO, NO-BLAST]	TRINITY_DN17319_c0_g2_i1	---NA---	457							mobidb-lite (MOBIDB_LITE)
[INTERPRO, NO-BLAST]	TRINITY_DN17351_c0_g1_i1	---NA---	407							no IPS match
[INTERPRO, NO-BLAST]	TRINITY_DN17351_c0_g1_i2	---NA---	388							no IPS match
[INTERPRO, NO-BLAST]	TRINITY_DN17351_c0_g1_i3	---NA---	398							no IPS match
[INTERPRO, NO-BLAST]	TRINITY_DN17351_c0_g1_i4	---NA---	397							no IPS match
[INTERPRO, NO-BLAST]	TRINITY_DN17351_c0_g1_i5	---NA---	318							no IPS match
[INTERPRO, NO-BLAST]	TRINITY_DN17351_c0_g1_i6	---NA---	368							no IPS match
[INTERPRO, NO-BLAST]	TRINITY_DN17351_c0_g1_i7	---NA---	222							no IPS match
[INTERPRO, NO-BLAST]	TRINITY_DN17351_c0_g1_i8	---NA---	268							no IPS match
[INTERPRO, NO-BLAST]	TRINITY_DN17351_c0_g1_i9	---NA---	377							no IPS match
[INTERPRO, NO-BLAST]	TRINITY_DN17351_c0_g1_i10	---NA---	397							no IPS match
[INTERPRO, NO-BLAST]	TRINITY_DN17398_c0_g1_i1	---NA---	887							no IPS match
[INTERPRO, NO-BLAST]	TRINITY_DN17398_c0_g1_i2	---NA---	598							no IPS match
[INTERPRO, NO-BLAST]	TRINITY_DN17398_c0_g1_i3	---NA---	908							no IPS match
[INTERPRO, NO-BLAST]	TRINITY_DN17352_c0_g2_i1	---NA---	273							IPR028002 (PFAM)
[INTERPRO, NO-BLAST]	TRINITY_DN17352_c0_g1_i2	---NA---	391							no IPS match
[INTERPRO, NO-BLAST]	TRINITY_DN17306_c0_g1_i1	---NA---	297							no IPS match
[INTERPRO, NO-BLAST]	TRINITY_DN17306_c0_g2_i1	---NA---	311							no IPS match
[INTERPRO, NO-BLAST]	TRINITY_DN17306_c0_g1_i2	---NA---	272							no IPS match
[INTERPRO, NO-BLAST]	TRINITY_DN17385_c0_g1_i1	---NA---	664							mobidb-lite (MOBIDB_LITE); IPR040350 (PANTHER)
[INTERPRO, NO-BLAST]	TRINITY_DN17385_c0_g1_i2	---NA---	538							IPR040350 (PANTHER)
[INTERPRO, NO-BLAST]	TRINITY_DN17337_c0_g1_i1	---NA---	502							no IPS match
[INTERPRO, NO-BLAST]	TRINITY_DN17337_c0_g1_i2	---NA---	600							mobidb-lite (MOBIDB_LITE); mobidb-lite (MOBIDB_LITE)
[INTERPRO, NO-BLAST]	TRINITY_DN17337_c0_g1_i3	---NA---	554							no IPS match
[INTERPRO, NO-BLAST]	TRINITY_DN17389_c0_g1_i1	---NA---	446							mobidb-lite (MOBIDB_LITE)
[INTERPRO, NO-BLAST]	TRINITY_DN17332_c0_g1_i1	---NA---	238							no IPS match
[INTERPRO, NO-BLAST]	TRINITY_DN17386_c0_g1_i1	---NA---	1020							mobidb-lite (MOBIDB_LITE)
[INTERPRO, NO-BLAST]	TRINITY_DN17386_c0_g1_i2	---NA---	1014							mobidb-lite (MOBIDB_LITE)
[INTERPRO, NO-BLAST]	TRINITY_DN17387_c0_g1_i3	---NA---	218							no IPS match
[INTERPRO, NO-BLAST]	TRINITY_DN17313_c0_g1_i1	---NA---	1129							IPR028194 (PFAM); IPR028194 (PANTHER)
[INTERPRO, NO-BLAST]	TRINITY_DN17345_c0_g1_i1	---NA---	400							no IPS match
[INTERPRO, NO-BLAST]	TRINITY_DN17345_c0_g1_i2	---NA---	613							no IPS match
[INTERPRO, NO-BLAST]	TRINITY_DN17345_c0_g1_i3	---NA---	472							no IPS match
[INTERPRO, NO-BLAST]	TRINITY_DN17345_c0_g1_i4	---NA---	612							no IPS match
[INTERPRO, NO-BLAST]	TRINITY_DN17349_c0_g2_i1	---NA---	957							mobidb-lite (MOBIDB_LITE); mobidb-lite (MOBIDB_LITE)
[INTERPRO, NO-BLAST]	TRINITY_DN17349_c0_g2_i2	---NA---	1178							no IPS match
[INTERPRO, NO-BLAST]	TRINITY_DN17308_c0_g1_i1	---NA---	955							mobidb-lite (MOBIDB_LITE); mobidb-lite (MOBIDB_LITE)
[INTERPRO, NO-BLAST]	TRINITY_DN17308_c0_g1_i2	---NA---	1108							mobidb-lite (MOBIDB_LITE)
[INTERPRO, NO-BLAST]	TRINITY_DN17365_c0_g1_i1	---NA---	421							no IPS match
[INTERPRO, NO-BLAST]	TRINITY_DN17365_c0_g1_i2	---NA---	639							no IPS match
[INTERPRO, NO-BLAST]	TRINITY_DN17365_c0_g1_i3	---NA---	572							no IPS match
[INTERPRO, NO-BLAST]	TRINITY_DN17365_c0_g1_i4	---NA---	756							no IPS match
[INTERPRO, NO-BLAST]	TRINITY_DN17395_c0_g1_i1	---NA---	263							no IPS match
[INTERPRO, NO-BLAST]	TRINITY_DN17395_c1_g1_i1	---NA---	347							no IPS match
[INTERPRO, NO-BLAST]	TRINITY_DN17395_c2_g1_i1	---NA---	225							no IPS match
[INTERPRO, NO-BLAST]	TRINITY_DN17395_c2_g1_i2	---NA---	207							no IPS match
[INTERPRO, NO-BLAST]	TRINITY_DN17395_c2_g1_i3	---NA---	207							no IPS match
[INTERPRO, NO-BLAST]	TRINITY_DN17395_c2_g1_i4	---NA---	222							no IPS match
[INTERPRO, NO-BLAST]	TRINITY_DN17395_c3_g1_i1	---NA---	217							no IPS match
[INTERPRO, NO-BLAST]	TRINITY_DN17395_c3_g2_i1	---NA---	468							no IPS match
[INTERPRO, NO-BLAST]	TRINITY_DN17395_c3_g3_i1	---NA---	296							no IPS match
[INTERPRO, NO-BLAST]	TRINITY_DN17395_c3_g4_i1	---NA---	223							no IPS match
[INTERPRO, NO-BLAST]	TRINITY_DN17395_c3_g5_i1	---NA---	385							no IPS match
[INTERPRO, NO-BLAST]	TRINITY_DN17395_c3_g6_i1	---NA---	252							no IPS match
[INTERPRO, NO-BLAST]	TRINITY_DN17395_c3_g7_i1	---NA---	1138							IPR032061 (PFAM); mobidb-lite (MOBIDB_LITE)
[INTERPRO, NO-BLAST]	TRINITY_DN17395_c3_g5_i2	---NA---	717							mobidb-lite (MOBIDB_LITE)
[INTERPRO, NO-BLAST]	TRINITY_DN17395_c3_g8_i1	---NA---	280							no IPS match
[INTERPRO, NO-BLAST]	TRINITY_DN17395_c3_g7_i2	---NA---	1137							IPR032061 (PFAM); mobidb-lite (MOBIDB_LITE)
[INTERPRO, NO-BLAST]	TRINITY_DN17395_c3_g9_i1	---NA---	387							no IPS match
[INTERPRO, NO-BLAST]	TRINITY_DN17395_c3_g10_i1	---NA---	368							no IPS match
[INTERPRO, NO-BLAST]	TRINITY_DN17395_c3_g5_i3	---NA---	731							mobidb-lite (MOBIDB_LITE)
[INTERPRO, NO-BLAST]	TRINITY_DN17395_c3_g1_i2	---NA---	212							no IPS match
[INTERPRO, NO-BLAST]	TRINITY_DN17395_c3_g5_i4	---NA---	739							mobidb-lite (MOBIDB_LITE)
[INTERPRO, NO-BLAST]	TRINITY_DN17395_c3_g11_i1	---NA---	223							mobidb-lite (MOBIDB_LITE)
[INTERPRO, NO-BLAST]	TRINITY_DN17395_c3_g8_i2	---NA---	223							no IPS match
[INTERPRO, NO-BLAST]	TRINITY_DN17395_c3_g11_i2	---NA---	1359							no IPS match
[INTERPRO, NO-BLAST]	TRINITY_DN17395_c4_g1_i1	---NA---	311							no IPS match
[INTERPRO, NO-BLAST]	TRINITY_DN17310_c0_g1_i1	---NA---	1103							no IPS match
[INTERPRO, NO-BLAST]	TRINITY_DN21485_c0_g1_i1	---NA---	1117							no IPS match
[INTERPRO, NO-BLAST]	TRINITY_DN21485_c0_g2_i2	---NA---	696							no IPS match
[INTERPRO, NO-BLAST]	TRINITY_DN21485_c0_g1_i2	---NA---	746							no IPS match
[INTERPRO, NO-BLAST]	TRINITY_DN21485_c0_g3_i1	---NA---	453							no IPS match
[INTERPRO, NO-BLAST]	TRINITY_DN21485_c0_g1_i4	---NA---	300							no IPS match
[INTERPRO, NO-BLAST]	TRINITY_DN21485_c0_g2_i7	---NA---	1185							no IPS match
[INTERPRO, NO-BLAST]	TRINITY_DN21485_c0_g2_i8	---NA---	1325							no IPS match
[INTERPRO, NO-BLAST]	TRINITY_DN21485_c0_g1_i5	---NA---	914							no IPS match
[INTERPRO, NO-BLAST]	TRINITY_DN21485_c1_g1_i1	---NA---	286							PTHR22930 (PANTHER); PTHR22930:SF116 (PANTHER)
[INTERPRO, NO-BLAST]	TRINITY_DN21442_c1_g1_i1	---NA---	239							no IPS match
[INTERPRO, NO-BLAST]	TRINITY_DN21442_c1_g2_i1	---NA---	201							no IPS match
[INTERPRO, NO-BLAST]	TRINITY_DN21442_c1_g1_i2	---NA---	279							no IPS match
[INTERPRO, NO-BLAST]	TRINITY_DN21442_c3_g1_i1	---NA---	887							no IPS match
[INTERPRO, NO-BLAST]	TRINITY_DN21442_c3_g1_i2	---NA---	206							no IPS match
[INTERPRO, NO-BLAST]	TRINITY_DN21442_c3_g1_i3	---NA---	266							no IPS match
[INTERPRO, NO-BLAST]	TRINITY_DN21442_c3_g1_i4	---NA---	1367							no IPS match
[INTERPRO, NO-BLAST]	TRINITY_DN21442_c3_g1_i5	---NA---	1409							no IPS match
[INTERPRO, NO-BLAST]	TRINITY_DN21442_c3_g1_i6	---NA---	1422							no IPS match
[INTERPRO, NO-BLAST]	TRINITY_DN21442_c3_g1_i7	---NA---	406							no IPS match
[INTERPRO, NO-BLAST]	TRINITY_DN21442_c3_g1_i8	---NA---	1352							no IPS match
[INTERPRO, NO-BLAST]	TRINITY_DN21426_c0_g1_i1	---NA---	2442							no IPS match
[INTERPRO, NO-BLAST]	TRINITY_DN21426_c0_g1_i2	---NA---	874							no IPS match
[INTERPRO, NO-BLAST]	TRINITY_DN21426_c1_g1_i1	---NA---	2220							no IPS match
[INTERPRO, NO-BLAST]	TRINITY_DN21426_c1_g1_i2	---NA---	1038							no IPS match
[INTERPRO, NO-BLAST]	TRINITY_DN21426_c1_g2_i1	---NA---	221							no IPS match
[INTERPRO, NO-BLAST]	TRINITY_DN21426_c1_g1_i3	---NA---	405							no IPS match
[INTERPRO, NO-BLAST]	TRINITY_DN21404_c0_g1_i1	---NA---	5185							mobidb-lite (MOBIDB_LITE); mobidb-lite (MOBIDB_LITE); mobidb-lite (MOBIDB_LITE); mobidb-lite (MOBIDB_LITE); mobidb-lite (MOBIDB_LITE); mobidb-lite (MOBIDB_LITE); mobidb-lite (MOBIDB_LITE); mobidb-lite (MOBIDB_LITE); mobidb-lite (MOBIDB_LITE); mobidb-lite (MOBIDB_LITE); mobidb-lite (MOBIDB_LITE); mobidb-lite (MOBIDB_LITE); mobidb-lite (MOBIDB_LITE); mobidb-lite (MOBIDB_LITE); mobidb-lite (MOBIDB_L…
[INTERPRO, NO-BLAST]	TRINITY_DN21499_c0_g1_i1	---NA---	241							no IPS match
[INTERPRO, NO-BLAST]	TRINITY_DN21437_c0_g1_i2	---NA---	239							no IPS match
[INTERPRO, NO-BLAST]	TRINITY_DN21433_c0_g1_i1	---NA---	324							IPR011993 (G3DSA:2.30.29.GENE3D); cd00934 (CDD); SSF50729 (SUPERFAMILY)
[INTERPRO, NO-BLAST]	TRINITY_DN21433_c0_g1_i4	---NA---	550							cd00934 (CDD); SSF50729 (SUPERFAMILY)
[INTERPRO, NO-BLAST]	TRINITY_DN21418_c0_g1_i2	---NA---	422							no IPS match
[INTERPRO, NO-BLAST]	TRINITY_DN21418_c0_g1_i4	---NA---	502							no IPS match
[INTERPRO, NO-BLAST]	TRINITY_DN21418_c0_g1_i6	---NA---	526							PS51257 (PROSITE_PROFILES)
[INTERPRO, NO-BLAST]	TRINITY_DN21418_c0_g2_i1	---NA---	449							no IPS match
[INTERPRO, NO-BLAST]	TRINITY_DN21418_c0_g3_i1	---NA---	569							no IPS match
[INTERPRO, NO-BLAST]	TRINITY_DN21403_c0_g1_i1	---NA---	1265							mobidb-lite (MOBIDB_LITE); mobidb-lite (MOBIDB_LITE); mobidb-lite (MOBIDB_LITE)
[INTERPRO, NO-BLAST]	TRINITY_DN21403_c0_g1_i2	---NA---	1373							IPR027856 (PFAM); mobidb-lite (MOBIDB_LITE); mobidb-lite (MOBIDB_LITE); mobidb-lite (MOBIDB_LITE); mobidb-lite (MOBIDB_LITE); mobidb-lite (MOBIDB_LITE)
[INTERPRO, NO-BLAST]	TRINITY_DN21403_c0_g1_i3	---NA---	211							no IPS match
[INTERPRO, NO-BLAST]	TRINITY_DN21403_c0_g1_i4	---NA---	1012							mobidb-lite (MOBIDB_LITE); mobidb-lite (MOBIDB_LITE)
[INTERPRO, NO-BLAST]	TRINITY_DN21403_c0_g1_i5	---NA---	1932							mobidb-lite (MOBIDB_LITE); mobidb-lite (MOBIDB_LITE); mobidb-lite (MOBIDB_LITE); mobidb-lite (MOBIDB_LITE); mobidb-lite (MOBIDB_LITE); mobidb-lite (MOBIDB_LITE); mobidb-lite (MOBIDB_LITE); mobidb-lite (MOBIDB_LITE); mobidb-lite (MOBIDB_LITE); mobidb-lite (MOBIDB_LITE)
[INTERPRO, NO-BLAST]	TRINITY_DN21403_c0_g1_i6	---NA---	1824							mobidb-lite (MOBIDB_LITE); mobidb-lite (MOBIDB_LITE); mobidb-lite (MOBIDB_LITE); mobidb-lite (MOBIDB_LITE); mobidb-lite (MOBIDB_LITE); mobidb-lite (MOBIDB_LITE); mobidb-lite (MOBIDB_LITE); mobidb-lite (MOBIDB_LITE); mobidb-lite (MOBIDB_LITE)
[INTERPRO, NO-BLAST]	TRINITY_DN21403_c0_g1_i7	---NA---	252							no IPS match
[INTERPRO, NO-BLAST]	TRINITY_DN21446_c4_g2_i2	---NA---	212							no IPS match
[INTERPRO, NO-BLAST]	TRINITY_DN21446_c4_g4_i1	---NA---	212							no IPS match
[INTERPRO, NO-BLAST]	TRINITY_DN21446_c4_g5_i1	---NA---	511							G3DSA:3.30.160.60 (GENE3D); IPR036236 (SUPERFAMILY)
[INTERPRO, NO-BLAST]	TRINITY_DN21446_c4_g4_i3	---NA---	214							no IPS match
[INTERPRO, NO-BLAST]	TRINITY_DN21446_c5_g1_i1	---NA---	239							no IPS match
[INTERPRO, NO-BLAST]	TRINITY_DN21422_c0_g1_i1	---NA---	1665							IPR026094 (PFAM); mobidb-lite (MOBIDB_LITE); mobidb-lite (MOBIDB_LITE); mobidb-lite (MOBIDB_LITE); IPR026094 (PANTHER)
[INTERPRO, NO-BLAST]	TRINITY_DN21428_c1_g2_i1	---NA---	238							no IPS match
[INTERPRO, NO-BLAST]	TRINITY_DN21428_c1_g1_i2	---NA---	227							no IPS match
[INTERPRO, NO-BLAST]	TRINITY_DN21428_c1_g3_i1	---NA---	380							mobidb-lite (MOBIDB_LITE); mobidb-lite (MOBIDB_LITE); mobidb-lite (MOBIDB_LITE)
[INTERPRO, NO-BLAST]	TRINITY_DN21476_c0_g1_i1	---NA---	2089							no IPS match
[INTERPRO, NO-BLAST]	TRINITY_DN21460_c0_g2_i1	---NA---	1785							no IPS match
[INTERPRO, NO-BLAST]	TRINITY_DN21460_c0_g2_i2	---NA---	1804							no IPS match
[INTERPRO, NO-BLAST]	TRINITY_DN21460_c0_g2_i3	---NA---	1784							no IPS match
[INTERPRO, NO-BLAST]	TRINITY_DN21460_c0_g2_i4	---NA---	1765							no IPS match
[INTERPRO, NO-BLAST]	TRINITY_DN21460_c0_g3_i1	---NA---	639							no IPS match
[INTERPRO, NO-BLAST]	TRINITY_DN21460_c0_g4_i1	---NA---	458							no IPS match
[INTERPRO, NO-BLAST]	TRINITY_DN21460_c0_g2_i5	---NA---	534							no IPS match
[INTERPRO, NO-BLAST]	TRINITY_DN21400_c0_g1_i1	---NA---	328							no IPS match
[INTERPRO, NO-BLAST]	TRINITY_DN21400_c0_g1_i2	---NA---	229							no IPS match
[INTERPRO, NO-BLAST]	TRINITY_DN21400_c0_g1_i4	---NA---	262							no IPS match
[INTERPRO, NO-BLAST]	TRINITY_DN21400_c0_g2_i1	---NA---	542							no IPS match
[INTERPRO, NO-BLAST]	TRINITY_DN21462_c0_g1_i1	---NA---	209							no IPS match
[INTERPRO, NO-BLAST]	TRINITY_DN21462_c0_g3_i1	---NA---	567							no IPS match
[INTERPRO, NO-BLAST]	TRINITY_DN21462_c0_g4_i1	---NA---	1024							no IPS match
[INTERPRO, NO-BLAST]	TRINITY_DN21462_c0_g2_i6	---NA---	387							mobidb-lite (MOBIDB_LITE); mobidb-lite (MOBIDB_LITE)
[INTERPRO, NO-BLAST]	TRINITY_DN21462_c0_g5_i1	---NA---	260							no IPS match
[INTERPRO, NO-BLAST]	TRINITY_DN21475_c0_g1_i1	---NA---	358							no IPS match
[INTERPRO, NO-BLAST]	TRINITY_DN21475_c0_g1_i2	---NA---	492							mobidb-lite (MOBIDB_LITE); mobidb-lite (MOBIDB_LITE)
[INTERPRO, NO-BLAST]	TRINITY_DN21475_c0_g1_i3	---NA---	423							no IPS match
[INTERPRO, NO-BLAST]	TRINITY_DN21475_c0_g1_i5	---NA---	630							mobidb-lite (MOBIDB_LITE)
[INTERPRO, NO-BLAST]	TRINITY_DN21411_c0_g1_i1	---NA---	1276							no IPS match
[INTERPRO, NO-BLAST]	TRINITY_DN21402_c0_g1_i1	---NA---	225							no IPS match
[INTERPRO, NO-BLAST]	TRINITY_DN21498_c0_g1_i1	---NA---	697							IPR022041 (PFAM); PTHR36695 (PANTHER)
[INTERPRO, NO-BLAST]	TRINITY_DN21498_c0_g1_i2	---NA---	238							no IPS match
[INTERPRO, NO-BLAST]	TRINITY_DN21449_c0_g1_i1	---NA---	2988							PTHR33480 (PANTHER)
[INTERPRO, NO-BLAST]	TRINITY_DN21449_c0_g1_i2	---NA---	3117							PTHR33480 (PANTHER)
[INTERPRO, NO-BLAST]	TRINITY_DN21412_c0_g1_i1	---NA---	1131							no IPS match
[INTERPRO, NO-BLAST]	TRINITY_DN21412_c0_g2_i1	---NA---	580							no IPS match
[INTERPRO, NO-BLAST]	TRINITY_DN21412_c0_g2_i2	---NA---	1679							IPR006580 (SMART); IPR025398 (PFAM); PTHR11697:SF108 (PANTHER); IPR026625 (PANTHER)
[INTERPRO, NO-BLAST]	TRINITY_DN21412_c0_g2_i3	---NA---	583							no IPS match
[INTERPRO, NO-BLAST]	TRINITY_DN21412_c0_g2_i4	---NA---	878							no IPS match
[INTERPRO, NO-BLAST]	TRINITY_DN21412_c0_g4_i1	---NA---	216							mobidb-lite (MOBIDB_LITE); mobidb-lite (MOBIDB_LITE)
[INTERPRO, NO-BLAST]	TRINITY_DN21412_c0_g1_i2	---NA---	1151							no IPS match
[INTERPRO, NO-BLAST]	TRINITY_DN21412_c0_g1_i3	---NA---	1333							no IPS match
[INTERPRO, NO-BLAST]	TRINITY_DN21412_c0_g2_i5	---NA---	420							no IPS match
[INTERPRO, NO-BLAST]	TRINITY_DN21412_c0_g2_i6	---NA---	1568							no IPS match
[INTERPRO, NO-BLAST]	TRINITY_DN21412_c0_g3_i3	---NA---	1622							no IPS match
[INTERPRO, NO-BLAST]	TRINITY_DN21412_c0_g1_i4	---NA---	1223							no IPS match
[INTERPRO, NO-BLAST]	TRINITY_DN21412_c0_g3_i4	---NA---	1656							no IPS match
[INTERPRO, NO-BLAST]	TRINITY_DN21412_c0_g1_i5	---NA---	1241							no IPS match
[INTERPRO, NO-BLAST]	TRINITY_DN21491_c0_g1_i1	---NA---	354							no IPS match
[INTERPRO, NO-BLAST]	TRINITY_DN21491_c0_g2_i1	---NA---	300							mobidb-lite (MOBIDB_LITE); mobidb-lite (MOBIDB_LITE)
[INTERPRO, NO-BLAST]	TRINITY_DN21491_c0_g3_i1	---NA---	214							no IPS match
[INTERPRO, NO-BLAST]	TRINITY_DN21495_c1_g1_i1	---NA---	209							no IPS match
[INTERPRO, NO-BLAST]	TRINITY_DN21495_c1_g1_i2	---NA---	218							no IPS match
[INTERPRO, NO-BLAST]	TRINITY_DN21495_c1_g1_i3	---NA---	222							no IPS match
[INTERPRO, NO-BLAST]	TRINITY_DN21495_c1_g1_i4	---NA---	315							no IPS match
[INTERPRO, NO-BLAST]	TRINITY_DN21495_c1_g1_i5	---NA---	324							no IPS match
[INTERPRO, NO-BLAST]	TRINITY_DN21495_c1_g1_i6	---NA---	238							no IPS match
[INTERPRO, NO-BLAST]	TRINITY_DN21495_c1_g1_i7	---NA---	305							no IPS match
[INTERPRO, NO-BLAST]	TRINITY_DN21495_c1_g1_i8	---NA---	231							no IPS match
[INTERPRO, NO-BLAST]	TRINITY_DN21495_c1_g1_i9	---NA---	313							no IPS match
[INTERPRO, NO-BLAST]	TRINITY_DN21495_c1_g1_i10	---NA---	397							mobidb-lite (MOBIDB_LITE)
[INTERPRO, NO-BLAST]	TRINITY_DN21495_c1_g1_i11	---NA---	216							no IPS match
[INTERPRO, NO-BLAST]	TRINITY_DN21495_c1_g1_i12	---NA---	223							no IPS match
[INTERPRO, NO-BLAST]	TRINITY_DN21495_c1_g1_i13	---NA---	264							no IPS match
[INTERPRO, NO-BLAST]	TRINITY_DN21495_c1_g2_i1	---NA---	410							no IPS match
[INTERPRO, NO-BLAST]	TRINITY_DN21495_c1_g1_i14	---NA---	273							no IPS match
[INTERPRO, NO-BLAST]	TRINITY_DN21495_c1_g1_i15	---NA---	344							no IPS match
[INTERPRO, NO-BLAST]	TRINITY_DN21495_c1_g1_i16	---NA---	356							no IPS match
[INTERPRO, NO-BLAST]	TRINITY_DN21495_c1_g1_i17	---NA---	248							no IPS match
[INTERPRO, NO-BLAST]	TRINITY_DN21495_c1_g1_i18	---NA---	384							no IPS match
[INTERPRO, NO-BLAST]	TRINITY_DN21495_c1_g1_i19	---NA---	201							no IPS match
[INTERPRO, NO-BLAST]	TRINITY_DN21495_c1_g1_i20	---NA---	345							no IPS match
[INTERPRO, NO-BLAST]	TRINITY_DN21495_c1_g2_i2	---NA---	257							no IPS match
[INTERPRO, NO-BLAST]	TRINITY_DN21495_c1_g3_i1	---NA---	306							no IPS match
[INTERPRO, NO-BLAST]	TRINITY_DN21495_c1_g1_i21	---NA---	312							no IPS match
[INTERPRO, NO-BLAST]	TRINITY_DN21495_c1_g1_i22	---NA---	317							no IPS match
[INTERPRO, NO-BLAST]	TRINITY_DN21495_c1_g1_i23	---NA---	275							no IPS match
[INTERPRO, NO-BLAST]	TRINITY_DN21478_c0_g1_i1	---NA---	816							no IPS match
[INTERPRO, NO-BLAST]	TRINITY_DN21478_c0_g1_i2	---NA---	282							no IPS match
[INTERPRO, NO-BLAST]	TRINITY_DN21478_c0_g2_i1	---NA---	376							no IPS match
[INTERPRO, NO-BLAST]	TRINITY_DN21481_c0_g1_i2	---NA---	204							mobidb-lite (MOBIDB_LITE)
[INTERPRO, NO-BLAST]	TRINITY_DN21488_c0_g1_i1	---NA---	501							PTHR10174:SF79 (PANTHER); PTHR10174 (PANTHER); IPR036273 (SUPERFAMILY)
[INTERPRO, NO-BLAST]	TRINITY_DN21488_c0_g1_i2	---NA---	504							no IPS match
[INTERPRO, NO-BLAST]	TRINITY_DN21488_c0_g1_i3	---NA---	382							IPR036273 (SUPERFAMILY)
[INTERPRO, NO-BLAST]	TRINITY_DN21488_c0_g1_i6	---NA---	295							IPR036273 (SUPERFAMILY)
[INTERPRO, NO-BLAST]	TRINITY_DN21488_c0_g1_i7	---NA---	392							PTHR10174 (PANTHER); PTHR10174:SF79 (PANTHER); IPR036273 (SUPERFAMILY)
[INTERPRO, NO-BLAST]	TRINITY_DN21488_c1_g1_i1	---NA---	234							no IPS match
[INTERPRO, NO-BLAST]	TRINITY_DN21494_c0_g1_i1	---NA---	309							no IPS match
[INTERPRO, NO-BLAST]	TRINITY_DN21494_c1_g2_i1	---NA---	683							no IPS match
[INTERPRO, NO-BLAST]	TRINITY_DN21494_c1_g2_i2	---NA---	653							no IPS match
[INTERPRO, NO-BLAST]	TRINITY_DN21494_c1_g3_i1	---NA---	227							no IPS match
[INTERPRO, NO-BLAST]	TRINITY_DN21494_c1_g4_i1	---NA---	258							mobidb-lite (MOBIDB_LITE); mobidb-lite (MOBIDB_LITE)
[INTERPRO, NO-BLAST]	TRINITY_DN21494_c1_g2_i3	---NA---	697							no IPS match
[INTERPRO, NO-BLAST]	TRINITY_DN21494_c1_g1_i7	---NA---	501							no IPS match
[INTERPRO, NO-BLAST]	TRINITY_DN21494_c1_g2_i4	---NA---	667							no IPS match
[INTERPRO, NO-BLAST]	TRINITY_DN21494_c1_g4_i2	---NA---	214							no IPS match
[INTERPRO, NO-BLAST]	TRINITY_DN21490_c0_g1_i1	---NA---	285							no IPS match
[INTERPRO, NO-BLAST]	TRINITY_DN21490_c0_g1_i2	---NA---	286							no IPS match
[INTERPRO, NO-BLAST]	TRINITY_DN21490_c0_g1_i3	---NA---	284							no IPS match
[INTERPRO, NO-BLAST]	TRINITY_DN21490_c0_g1_i4	---NA---	424							no IPS match
[INTERPRO, NO-BLAST]	TRINITY_DN21490_c0_g1_i5	---NA---	511							no IPS match
[INTERPRO, NO-BLAST]	TRINITY_DN21490_c0_g1_i6	---NA---	283							no IPS match
[INTERPRO, NO-BLAST]	TRINITY_DN21490_c0_g1_i7	---NA---	324							no IPS match
[INTERPRO, NO-BLAST]	TRINITY_DN21490_c0_g1_i8	---NA---	410							no IPS match
[INTERPRO, NO-BLAST]	TRINITY_DN21490_c1_g1_i1	---NA---	344							no IPS match
[INTERPRO, NO-BLAST]	TRINITY_DN21490_c1_g2_i1	---NA---	299							no IPS match
[INTERPRO, NO-BLAST]	TRINITY_DN21490_c1_g1_i2	---NA---	602							no IPS match
[INTERPRO, NO-BLAST]	TRINITY_DN21490_c1_g1_i3	---NA---	555							no IPS match
[INTERPRO, NO-BLAST]	TRINITY_DN21490_c1_g3_i1	---NA---	242							no IPS match
[INTERPRO, NO-BLAST]	TRINITY_DN21490_c1_g3_i2	---NA---	236							no IPS match
[INTERPRO, NO-BLAST]	TRINITY_DN21490_c1_g1_i4	---NA---	341							no IPS match
[INTERPRO, NO-BLAST]	TRINITY_DN21490_c1_g3_i3	---NA---	274							no IPS match
[INTERPRO, NO-BLAST]	TRINITY_DN21490_c1_g3_i4	---NA---	229							no IPS match
[INTERPRO, NO-BLAST]	TRINITY_DN21490_c1_g1_i5	---NA---	406							no IPS match
[INTERPRO, NO-BLAST]	TRINITY_DN21490_c1_g1_i6	---NA---	251							no IPS match
[INTERPRO, NO-BLAST]	TRINITY_DN21490_c1_g1_i7	---NA---	216							no IPS match
[INTERPRO, NO-BLAST]	TRINITY_DN21490_c1_g1_i8	---NA---	234							no IPS match
[INTERPRO, NO-BLAST]	TRINITY_DN21490_c1_g3_i5	---NA---	394							no IPS match
[INTERPRO, NO-BLAST]	TRINITY_DN21490_c1_g4_i1	---NA---	242							no IPS match
[INTERPRO, NO-BLAST]	TRINITY_DN21490_c1_g1_i9	---NA---	522							no IPS match
[INTERPRO, NO-BLAST]	TRINITY_DN21490_c1_g3_i6	---NA---	280							no IPS match
[INTERPRO, NO-BLAST]	TRINITY_DN21490_c1_g1_i10	---NA---	593							no IPS match
[INTERPRO, NO-BLAST]	TRINITY_DN21490_c1_g5_i1	---NA---	938							no IPS match
[INTERPRO, NO-BLAST]	TRINITY_DN21490_c1_g1_i11	---NA---	371							no IPS match
[INTERPRO, NO-BLAST]	TRINITY_DN21490_c1_g1_i12	---NA---	418							no IPS match
[INTERPRO, NO-BLAST]	TRINITY_DN21490_c1_g5_i2	---NA---	864							no IPS match
[INTERPRO, NO-BLAST]	TRINITY_DN21484_c0_g1_i1	---NA---	566							IPR010562 (SMART); IPR010562 (PFAM); IPR038606 (G3DSA:3.15.10.GENE3D); PTHR11008 (PANTHER)
[INTERPRO, NO-BLAST]	TRINITY_DN21484_c0_g1_i2	---NA---	398							IPR010562 (PFAM); IPR038606 (G3DSA:3.15.10.GENE3D); PTHR11008:SF24 (PANTHER); PTHR11008 (PANTHER)
[INTERPRO, NO-BLAST]	TRINITY_DN21484_c0_g1_i3	---NA---	1173							IPR010562 (SMART); IPR010562 (PFAM); IPR038606 (G3DSA:3.15.10.GENE3D); PTHR11008 (PANTHER)
[INTERPRO, NO-BLAST]	TRINITY_DN21484_c0_g1_i4	---NA---	1110							IPR010562 (SMART); IPR010562 (PFAM); IPR038606 (G3DSA:3.15.10.GENE3D); PTHR11008 (PANTHER)
[INTERPRO, NO-BLAST]	TRINITY_DN21436_c0_g1_i1	---NA---	218							mobidb-lite (MOBIDB_LITE)
[INTERPRO, NO-BLAST]	TRINITY_DN21436_c0_g1_i2	---NA---	250							mobidb-lite (MOBIDB_LITE)
[INTERPRO, NO-BLAST]	TRINITY_DN21434_c0_g1_i1	---NA---	1636							no IPS match
[INTERPRO, NO-BLAST]	TRINITY_DN21482_c0_g1_i1	---NA---	464							no IPS match
[INTERPRO, NO-BLAST]	TRINITY_DN21482_c0_g2_i1	---NA---	214							no IPS match
[INTERPRO, NO-BLAST]	TRINITY_DN21482_c0_g3_i1	---NA---	503							no IPS match
[INTERPRO, NO-BLAST]	TRINITY_DN21482_c0_g1_i2	---NA---	941							no IPS match
[INTERPRO, NO-BLAST]	TRINITY_DN21482_c0_g3_i2	---NA---	303							no IPS match
[INTERPRO, NO-BLAST]	TRINITY_DN21482_c0_g3_i3	---NA---	317							no IPS match
[INTERPRO, NO-BLAST]	TRINITY_DN21482_c0_g3_i4	---NA---	540							no IPS match
[INTERPRO, NO-BLAST]	TRINITY_DN21482_c0_g2_i2	---NA---	250							no IPS match
[INTERPRO, NO-BLAST]	TRINITY_DN21482_c0_g3_i5	---NA---	519							no IPS match
[INTERPRO, NO-BLAST]	TRINITY_DN21482_c0_g2_i3	---NA---	1007							no IPS match
[INTERPRO, NO-BLAST]	TRINITY_DN21482_c0_g1_i3	---NA---	736							no IPS match
[INTERPRO, NO-BLAST]	TRINITY_DN21482_c0_g3_i6	---NA---	333							no IPS match
[INTERPRO, NO-BLAST]	TRINITY_DN21482_c0_g2_i4	---NA---	664							no IPS match
[INTERPRO, NO-BLAST]	TRINITY_DN21482_c0_g2_i5	---NA---	739							no IPS match
[INTERPRO, NO-BLAST]	TRINITY_DN21482_c0_g2_i6	---NA---	680							no IPS match
[INTERPRO, NO-BLAST]	TRINITY_DN21482_c0_g3_i7	---NA---	305							no IPS match
[INTERPRO, NO-BLAST]	TRINITY_DN21482_c0_g2_i7	---NA---	249							no IPS match
[INTERPRO, NO-BLAST]	TRINITY_DN21482_c0_g3_i8	---NA---	230							mobidb-lite (MOBIDB_LITE); mobidb-lite (MOBIDB_LITE)
[INTERPRO, NO-BLAST]	TRINITY_DN21482_c0_g1_i4	---NA---	443							no IPS match
[INTERPRO, NO-BLAST]	TRINITY_DN21482_c0_g3_i9	---NA---	224							mobidb-lite (MOBIDB_LITE); mobidb-lite (MOBIDB_LITE)
[INTERPRO, NO-BLAST]	TRINITY_DN21454_c0_g1_i1	---NA---	251							no IPS match
[INTERPRO, NO-BLAST]	TRINITY_DN21461_c0_g1_i2	---NA---	417							PS51257 (PROSITE_PROFILES)
[INTERPRO, NO-BLAST]	TRINITY_DN21468_c0_g1_i1	---NA---	301							no IPS match
[INTERPRO, NO-BLAST]	TRINITY_DN21468_c0_g2_i1	---NA---	248							no IPS match
[INTERPRO, NO-BLAST]	TRINITY_DN21468_c0_g3_i1	---NA---	325							no IPS match
[INTERPRO, NO-BLAST]	TRINITY_DN21440_c0_g1_i3	---NA---	1083							no IPS match
[INTERPRO, NO-BLAST]	TRINITY_DN21440_c2_g1_i1	---NA---	1144							PTHR33562:SF1 (PANTHER); PTHR33562 (PANTHER)
[INTERPRO, NO-BLAST]	TRINITY_DN21440_c2_g1_i2	---NA---	958							PTHR33562 (PANTHER); PTHR33562:SF1 (PANTHER)
[INTERPRO, NO-BLAST]	TRINITY_DN21440_c2_g1_i3	---NA---	905							PTHR33562:SF1 (PANTHER); PTHR33562 (PANTHER)
[INTERPRO, NO-BLAST]	TRINITY_DN21440_c2_g1_i4	---NA---	998							PTHR33562:SF1 (PANTHER); PTHR33562 (PANTHER)
[INTERPRO, NO-BLAST]	TRINITY_DN21489_c0_g1_i2	---NA---	641							no IPS match
[INTERPRO, NO-BLAST]	TRINITY_DN21469_c0_g1_i1	---NA---	453							no IPS match
[INTERPRO, NO-BLAST]	TRINITY_DN21469_c0_g1_i2	---NA---	520							no IPS match
[INTERPRO, NO-BLAST]	TRINITY_DN21469_c1_g1_i1	---NA---	313							no IPS match
[INTERPRO, NO-BLAST]	TRINITY_DN21469_c2_g1_i1	---NA---	251							no IPS match
[INTERPRO, NO-BLAST]	TRINITY_DN21469_c3_g1_i1	---NA---	992							PTHR33332 (PANTHER)
[INTERPRO, NO-BLAST]	TRINITY_DN21469_c3_g2_i1	---NA---	274							no IPS match
[INTERPRO, NO-BLAST]	TRINITY_DN21469_c3_g2_i2	---NA---	285							no IPS match
[INTERPRO, NO-BLAST]	TRINITY_DN21469_c3_g1_i2	---NA---	1003							PTHR33332 (PANTHER)
[INTERPRO, NO-BLAST]	TRINITY_DN21469_c3_g3_i1	---NA---	236							no IPS match
[INTERPRO, NO-BLAST]	TRINITY_DN21469_c3_g4_i1	---NA---	256							no IPS match
[INTERPRO, NO-BLAST]	TRINITY_DN21469_c3_g3_i2	---NA---	217							no IPS match
[INTERPRO, NO-BLAST]	TRINITY_DN21469_c3_g1_i3	---NA---	973							no IPS match
[INTERPRO, NO-BLAST]	TRINITY_DN21469_c5_g1_i1	---NA---	206							no IPS match
[INTERPRO, NO-BLAST]	TRINITY_DN21423_c0_g1_i1	---NA---	299							no IPS match
[INTERPRO, NO-BLAST]	TRINITY_DN21423_c0_g1_i4	---NA---	288							no IPS match
[INTERPRO, NO-BLAST]	TRINITY_DN21423_c0_g1_i6	---NA---	323							no IPS match
[INTERPRO, NO-BLAST]	TRINITY_DN21459_c0_g1_i1	---NA---	1305							mobidb-lite (MOBIDB_LITE)
[INTERPRO, NO-BLAST]	TRINITY_DN21459_c0_g1_i2	---NA---	1116							mobidb-lite (MOBIDB_LITE); mobidb-lite (MOBIDB_LITE)
[INTERPRO, NO-BLAST]	TRINITY_DN21459_c0_g1_i3	---NA---	718							no IPS match
[INTERPRO, NO-BLAST]	TRINITY_DN21458_c0_g1_i1	---NA---	428							no IPS match
[INTERPRO, NO-BLAST]	TRINITY_DN21458_c0_g2_i2	---NA---	535							no IPS match
[INTERPRO, NO-BLAST]	TRINITY_DN21458_c0_g1_i2	---NA---	396							no IPS match
[INTERPRO, NO-BLAST]	TRINITY_DN21467_c0_g1_i1	---NA---	263							no IPS match
[INTERPRO, NO-BLAST]	TRINITY_DN21467_c0_g2_i1	---NA---	340							no IPS match
[INTERPRO, NO-BLAST]	TRINITY_DN21467_c0_g3_i1	---NA---	909							no IPS match
[INTERPRO, NO-BLAST]	TRINITY_DN21467_c0_g4_i1	---NA---	366							no IPS match
[INTERPRO, NO-BLAST]	TRINITY_DN21467_c0_g2_i2	---NA---	652							no IPS match
[INTERPRO, NO-BLAST]	TRINITY_DN21467_c0_g1_i2	---NA---	216							no IPS match
[INTERPRO, NO-BLAST]	TRINITY_DN21467_c0_g1_i3	---NA---	770							no IPS match
[INTERPRO, NO-BLAST]	TRINITY_DN21467_c0_g5_i1	---NA---	377							no IPS match
[INTERPRO, NO-BLAST]	TRINITY_DN21467_c0_g1_i4	---NA---	1000							no IPS match
[INTERPRO, NO-BLAST]	TRINITY_DN21467_c0_g1_i5	---NA---	734							no IPS match
[INTERPRO, NO-BLAST]	TRINITY_DN21467_c0_g1_i6	---NA---	211							no IPS match
[INTERPRO, NO-BLAST]	TRINITY_DN21467_c0_g4_i2	---NA---	354							no IPS match
[INTERPRO, NO-BLAST]	TRINITY_DN21467_c0_g1_i7	---NA---	813							no IPS match
[INTERPRO, NO-BLAST]	TRINITY_DN21467_c0_g6_i1	---NA---	217							no IPS match
[INTERPRO, NO-BLAST]	TRINITY_DN21467_c0_g2_i3	---NA---	240							no IPS match
[INTERPRO, NO-BLAST]	TRINITY_DN21467_c0_g3_i2	---NA---	448							no IPS match
[INTERPRO, NO-BLAST]	TRINITY_DN21467_c0_g1_i8	---NA---	797							no IPS match
[INTERPRO, NO-BLAST]	TRINITY_DN21467_c1_g1_i1	---NA---	220							no IPS match
[INTERPRO, NO-BLAST]	TRINITY_DN21416_c0_g1_i2	---NA---	408							no IPS match
[INTERPRO, NO-BLAST]	TRINITY_DN21416_c0_g1_i3	---NA---	700							no IPS match
[INTERPRO, NO-BLAST]	TRINITY_DN21416_c0_g1_i4	---NA---	387							no IPS match
[INTERPRO, NO-BLAST]	TRINITY_DN21416_c0_g2_i1	---NA---	1023							mobidb-lite (MOBIDB_LITE)
[INTERPRO, NO-BLAST]	TRINITY_DN21416_c0_g1_i5	---NA---	519							no IPS match
[INTERPRO, NO-BLAST]	TRINITY_DN21416_c0_g3_i1	---NA---	229							no IPS match
[INTERPRO, NO-BLAST]	TRINITY_DN21416_c0_g4_i1	---NA---	566							no IPS match
[INTERPRO, NO-BLAST]	TRINITY_DN21416_c0_g2_i2	---NA---	1011							mobidb-lite (MOBIDB_LITE); mobidb-lite (MOBIDB_LITE); mobidb-lite (MOBIDB_LITE)
[INTERPRO, NO-BLAST]	TRINITY_DN21416_c0_g2_i3	---NA---	1187							no IPS match
[INTERPRO, NO-BLAST]	TRINITY_DN21416_c0_g2_i4	---NA---	1110							mobidb-lite (MOBIDB_LITE); mobidb-lite (MOBIDB_LITE); mobidb-lite (MOBIDB_LITE)
[INTERPRO, NO-BLAST]	TRINITY_DN21416_c0_g2_i5	---NA---	651							no IPS match
[INTERPRO, NO-BLAST]	TRINITY_DN21416_c0_g5_i1	---NA---	231							no IPS match
[INTERPRO, NO-BLAST]	TRINITY_DN21416_c0_g1_i10	---NA---	590							no IPS match
[INTERPRO, NO-BLAST]	TRINITY_DN21416_c0_g2_i6	---NA---	1175							no IPS match
[INTERPRO, NO-BLAST]	TRINITY_DN21416_c0_g2_i7	---NA---	1122							mobidb-lite (MOBIDB_LITE)
[INTERPRO, NO-BLAST]	TRINITY_DN21416_c0_g2_i8	---NA---	991							mobidb-lite (MOBIDB_LITE)
[INTERPRO, NO-BLAST]	TRINITY_DN21416_c0_g6_i1	---NA---	616							no IPS match
[INTERPRO, NO-BLAST]	TRINITY_DN21416_c0_g2_i9	---NA---	1090							mobidb-lite (MOBIDB_LITE)
[INTERPRO, NO-BLAST]	TRINITY_DN21416_c0_g2_i10	---NA---	1155							no IPS match
[INTERPRO, NO-BLAST]	TRINITY_DN21496_c2_g1_i1	---NA---	272							no IPS match
[INTERPRO, NO-BLAST]	TRINITY_DN21496_c2_g2_i2	---NA---	325							no IPS match
[INTERPRO, NO-BLAST]	TRINITY_DN21496_c3_g1_i1	---NA---	644							no IPS match
[INTERPRO, NO-BLAST]	TRINITY_DN21496_c3_g1_i2	---NA---	605							no IPS match
[INTERPRO, NO-BLAST]	TRINITY_DN21496_c6_g1_i1	---NA---	245							mobidb-lite (MOBIDB_LITE)
[INTERPRO, NO-BLAST]	TRINITY_DN21444_c0_g2_i1	---NA---	268							no IPS match
[INTERPRO, NO-BLAST]	TRINITY_DN21466_c0_g1_i10	---NA---	234							G3DSA:3.40.50.720 (GENE3D); IPR036291 (SUPERFAMILY)
[INTERPRO, NO-BLAST]	TRINITY_DN21435_c0_g1_i1	---NA---	523							no IPS match
[INTERPRO, NO-BLAST]	TRINITY_DN21435_c0_g2_i1	---NA---	235							no IPS match
[INTERPRO, NO-BLAST]	TRINITY_DN21435_c0_g3_i1	---NA---	234							no IPS match
[INTERPRO, NO-BLAST]	TRINITY_DN21435_c0_g3_i2	---NA---	1075							no IPS match
[INTERPRO, NO-BLAST]	TRINITY_DN21435_c0_g4_i1	---NA---	733							no IPS match
[INTERPRO, NO-BLAST]	TRINITY_DN21435_c0_g4_i2	---NA---	335							no IPS match
[INTERPRO, NO-BLAST]	TRINITY_DN21435_c0_g4_i3	---NA---	248							no IPS match
[INTERPRO, NO-BLAST]	TRINITY_DN21435_c0_g4_i4	---NA---	639							no IPS match
[INTERPRO, NO-BLAST]	TRINITY_DN21435_c0_g5_i1	---NA---	203							no IPS match
[INTERPRO, NO-BLAST]	TRINITY_DN21435_c0_g3_i3	---NA---	1331							no IPS match
[INTERPRO, NO-BLAST]	TRINITY_DN21435_c0_g3_i4	---NA---	341							no IPS match
[INTERPRO, NO-BLAST]	TRINITY_DN21435_c0_g4_i5	---NA---	239							no IPS match
[INTERPRO, NO-BLAST]	TRINITY_DN21435_c0_g4_i6	---NA---	291							no IPS match
[INTERPRO, NO-BLAST]	TRINITY_DN21435_c0_g3_i5	---NA---	241							no IPS match
[INTERPRO, NO-BLAST]	TRINITY_DN21435_c0_g3_i6	---NA---	1894							no IPS match
[INTERPRO, NO-BLAST]	TRINITY_DN21435_c0_g4_i7	---NA---	369							no IPS match
[INTERPRO, NO-BLAST]	TRINITY_DN21435_c0_g4_i8	---NA---	588							no IPS match
[INTERPRO, NO-BLAST]	TRINITY_DN21435_c0_g6_i1	---NA---	244							no IPS match
[INTERPRO, NO-BLAST]	TRINITY_DN21435_c0_g3_i7	---NA---	635							no IPS match
[INTERPRO, NO-BLAST]	TRINITY_DN21435_c0_g3_i8	---NA---	699							no IPS match
[INTERPRO, NO-BLAST]	TRINITY_DN21455_c0_g2_i1	---NA---	223							no IPS match
[INTERPRO, NO-BLAST]	TRINITY_DN21455_c0_g1_i2	---NA---	212							no IPS match
[INTERPRO, NO-BLAST]	TRINITY_DN21455_c0_g3_i1	---NA---	249							no IPS match
[INTERPRO, NO-BLAST]	TRINITY_DN21425_c0_g1_i1	---NA---	204							mobidb-lite (MOBIDB_LITE)
[INTERPRO, NO-BLAST]	TRINITY_DN21425_c0_g2_i1	---NA---	3815							mobidb-lite (MOBIDB_LITE); mobidb-lite (MOBIDB_LITE); mobidb-lite (MOBIDB_LITE); mobidb-lite (MOBIDB_LITE); mobidb-lite (MOBIDB_LITE); mobidb-lite (MOBIDB_LITE); mobidb-lite (MOBIDB_LITE); mobidb-lite (MOBIDB_LITE); mobidb-lite (MOBIDB_LITE); mobidb-lite (MOBIDB_LITE); mobidb-lite (MOBIDB_LITE); mobidb-lite (MOBIDB_LITE); mobidb-lite (MOBIDB_LITE); mobidb-lite (MOBIDB_LITE); mobidb-lite (MOBIDB_L…
[INTERPRO, NO-BLAST]	TRINITY_DN21487_c0_g1_i1	---NA---	436							no IPS match
[INTERPRO, NO-BLAST]	TRINITY_DN21487_c0_g2_i1	---NA---	2126							mobidb-lite (MOBIDB_LITE); mobidb-lite (MOBIDB_LITE); mobidb-lite (MOBIDB_LITE); mobidb-lite (MOBIDB_LITE); mobidb-lite (MOBIDB_LITE); mobidb-lite (MOBIDB_LITE); mobidb-lite (MOBIDB_LITE); mobidb-lite (MOBIDB_LITE); mobidb-lite (MOBIDB_LITE)
[INTERPRO, NO-BLAST]	TRINITY_DN21487_c0_g3_i1	---NA---	790							no IPS match
[INTERPRO, NO-BLAST]	TRINITY_DN21487_c0_g2_i2	---NA---	2117							mobidb-lite (MOBIDB_LITE); mobidb-lite (MOBIDB_LITE); mobidb-lite (MOBIDB_LITE); mobidb-lite (MOBIDB_LITE); mobidb-lite (MOBIDB_LITE); mobidb-lite (MOBIDB_LITE); mobidb-lite (MOBIDB_LITE); mobidb-lite (MOBIDB_LITE)
[INTERPRO, NO-BLAST]	TRINITY_DN21487_c0_g1_i2	---NA---	449							mobidb-lite (MOBIDB_LITE); mobidb-lite (MOBIDB_LITE)
[INTERPRO, NO-BLAST]	TRINITY_DN21487_c0_g2_i3	---NA---	202							no IPS match
[INTERPRO, NO-BLAST]	TRINITY_DN21487_c0_g2_i4	---NA---	1693							mobidb-lite (MOBIDB_LITE); mobidb-lite (MOBIDB_LITE); mobidb-lite (MOBIDB_LITE); mobidb-lite (MOBIDB_LITE); mobidb-lite (MOBIDB_LITE); mobidb-lite (MOBIDB_LITE); mobidb-lite (MOBIDB_LITE); mobidb-lite (MOBIDB_LITE); mobidb-lite (MOBIDB_LITE)
[INTERPRO, NO-BLAST]	TRINITY_DN21487_c0_g1_i3	---NA---	411							no IPS match
[INTERPRO, NO-BLAST]	TRINITY_DN21487_c0_g1_i4	---NA---	415							no IPS match
[INTERPRO, NO-BLAST]	TRINITY_DN21487_c0_g1_i5	---NA---	432							no IPS match
[INTERPRO, NO-BLAST]	TRINITY_DN21487_c0_g3_i2	---NA---	803							no IPS match
[INTERPRO, NO-BLAST]	TRINITY_DN21487_c0_g4_i1	---NA---	1075							mobidb-lite (MOBIDB_LITE); mobidb-lite (MOBIDB_LITE); mobidb-lite (MOBIDB_LITE)
[INTERPRO, NO-BLAST]	TRINITY_DN21410_c0_g1_i1	---NA---	262							no IPS match
[INTERPRO, NO-BLAST]	TRINITY_DN21407_c0_g1_i4	---NA---	464							mobidb-lite (MOBIDB_LITE); mobidb-lite (MOBIDB_LITE)
[INTERPRO, NO-BLAST]	TRINITY_DN21450_c0_g2_i1	---NA---	268							no IPS match
[INTERPRO, NO-BLAST]	TRINITY_DN21450_c0_g1_i2	---NA---	396							no IPS match
[INTERPRO, NO-BLAST]	TRINITY_DN21450_c0_g1_i4	---NA---	699							SSF53756 (SUPERFAMILY)
[INTERPRO, NO-BLAST]	TRINITY_DN21450_c0_g1_i5	---NA---	378							no IPS match
[INTERPRO, NO-BLAST]	TRINITY_DN21450_c0_g3_i1	---NA---	255							no IPS match
[INTERPRO, NO-BLAST]	TRINITY_DN21450_c0_g1_i7	---NA---	660							SSF53756 (SUPERFAMILY)
[INTERPRO, NO-BLAST]	TRINITY_DN21457_c0_g2_i1	---NA---	1866							no IPS match
[INTERPRO, NO-BLAST]	TRINITY_DN21457_c0_g3_i1	---NA---	247							PS51257 (PROSITE_PROFILES)
[INTERPRO, NO-BLAST]	TRINITY_DN21457_c0_g2_i2	---NA---	794							no IPS match
[INTERPRO, NO-BLAST]	TRINITY_DN21457_c1_g1_i1	---NA---	226							no IPS match
[INTERPRO, NO-BLAST]	TRINITY_DN21419_c0_g3_i1	---NA---	214							no IPS match
[INTERPRO, NO-BLAST]	TRINITY_DN21474_c0_g1_i1	---NA---	401							no IPS match
[INTERPRO, NO-BLAST]	TRINITY_DN21474_c0_g1_i2	---NA---	254							no IPS match
[INTERPRO, NO-BLAST]	TRINITY_DN21474_c0_g1_i3	---NA---	341							no IPS match
[INTERPRO, NO-BLAST]	TRINITY_DN21474_c0_g1_i4	---NA---	633							no IPS match
[INTERPRO, NO-BLAST]	TRINITY_DN21474_c0_g1_i5	---NA---	695							no IPS match
[INTERPRO, NO-BLAST]	TRINITY_DN21474_c0_g2_i1	---NA---	215							no IPS match
[INTERPRO, NO-BLAST]	TRINITY_DN21474_c0_g1_i6	---NA---	401							no IPS match
[INTERPRO, NO-BLAST]	TRINITY_DN21474_c0_g1_i7	---NA---	984							no IPS match
[INTERPRO, NO-BLAST]	TRINITY_DN21474_c0_g1_i8	---NA---	870							no IPS match
[INTERPRO, NO-BLAST]	TRINITY_DN21474_c0_g1_i9	---NA---	838							no IPS match
[INTERPRO, NO-BLAST]	TRINITY_DN21474_c0_g1_i10	---NA---	268							no IPS match
[INTERPRO, NO-BLAST]	TRINITY_DN21474_c0_g1_i11	---NA---	418							no IPS match
[INTERPRO, NO-BLAST]	TRINITY_DN21474_c0_g1_i12	---NA---	1020							no IPS match
[INTERPRO, NO-BLAST]	TRINITY_DN21474_c0_g1_i13	---NA---	392							no IPS match
[INTERPRO, NO-BLAST]	TRINITY_DN21474_c0_g1_i14	---NA---	270							mobidb-lite (MOBIDB_LITE); mobidb-lite (MOBIDB_LITE); mobidb-lite (MOBIDB_LITE)
[INTERPRO, NO-BLAST]	TRINITY_DN21474_c0_g1_i15	---NA---	604							no IPS match
[INTERPRO, NO-BLAST]	TRINITY_DN21474_c0_g1_i16	---NA---	547							no IPS match
[INTERPRO, NO-BLAST]	TRINITY_DN21474_c0_g1_i17	---NA---	626							no IPS match
[INTERPRO, NO-BLAST]	TRINITY_DN21474_c0_g1_i18	---NA---	807							no IPS match
[INTERPRO, NO-BLAST]	TRINITY_DN21480_c0_g1_i1	---NA---	2420							no IPS match
[INTERPRO, NO-BLAST]	TRINITY_DN21480_c0_g1_i2	---NA---	461							no IPS match
[INTERPRO, NO-BLAST]	TRINITY_DN21438_c0_g1_i2	---NA---	602							mobidb-lite (MOBIDB_LITE)
[INTERPRO, NO-BLAST]	TRINITY_DN21438_c0_g2_i1	---NA---	538							no IPS match
[INTERPRO, NO-BLAST]	TRINITY_DN26751_c0_g1_i1	---NA---	309							no IPS match
[INTERPRO, NO-BLAST]	TRINITY_DN26792_c0_g1_i1	---NA---	366							no IPS match
[INTERPRO, NO-BLAST]	TRINITY_DN26767_c0_g1_i1	---NA---	207							no IPS match
[INTERPRO, NO-BLAST]	TRINITY_DN26714_c0_g1_i1	---NA---	263							no IPS match
[INTERPRO, NO-BLAST]	TRINITY_DN26736_c0_g1_i1	---NA---	225							no IPS match
[INTERPRO, NO-BLAST]	TRINITY_DN26787_c0_g1_i1	---NA---	649							no IPS match
[INTERPRO, NO-BLAST]	TRINITY_DN26780_c0_g1_i1	---NA---	602							no IPS match
[INTERPRO, NO-BLAST]	TRINITY_DN26773_c0_g1_i1	---NA---	234							no IPS match
[INTERPRO, NO-BLAST]	TRINITY_DN26702_c0_g1_i1	---NA---	208							no IPS match
[INTERPRO, NO-BLAST]	TRINITY_DN26776_c0_g1_i1	---NA---	297							no IPS match
[INTERPRO, NO-BLAST]	TRINITY_DN26726_c0_g1_i1	---NA---	283							no IPS match
[INTERPRO, NO-BLAST]	TRINITY_DN26740_c0_g1_i1	---NA---	251							no IPS match
[INTERPRO, NO-BLAST]	TRINITY_DN26737_c0_g1_i1	---NA---	271							no IPS match
[INTERPRO, NO-BLAST]	TRINITY_DN26719_c0_g1_i1	---NA---	324							no IPS match
[INTERPRO, NO-BLAST]	TRINITY_DN26731_c0_g1_i1	---NA---	269							no IPS match
[INTERPRO, NO-BLAST]	TRINITY_DN26709_c0_g1_i1	---NA---	201							no IPS match
[INTERPRO, NO-BLAST]	TRINITY_DN26755_c0_g1_i1	---NA---	251							no IPS match
[INTERPRO, NO-BLAST]	TRINITY_DN26782_c0_g1_i1	---NA---	242							mobidb-lite (MOBIDB_LITE); mobidb-lite (MOBIDB_LITE)
[INTERPRO, NO-BLAST]	TRINITY_DN26725_c0_g1_i1	---NA---	205							no IPS match
[INTERPRO, NO-BLAST]	TRINITY_DN26710_c0_g1_i1	---NA---	252							no IPS match
[INTERPRO, NO-BLAST]	TRINITY_DN26795_c0_g1_i1	---NA---	237							no IPS match
[INTERPRO, NO-BLAST]	TRINITY_DN26770_c0_g1_i1	---NA---	215							no IPS match
[INTERPRO, NO-BLAST]	TRINITY_DN26754_c0_g1_i1	---NA---	302							PS51257 (PROSITE_PROFILES)
[INTERPRO, NO-BLAST]	TRINITY_DN26772_c0_g1_i1	---NA---	206							no IPS match
[INTERPRO, NO-BLAST]	TRINITY_DN26796_c0_g1_i1	---NA---	340							mobidb-lite (MOBIDB_LITE)
[INTERPRO, NO-BLAST]	TRINITY_DN26700_c0_g1_i1	---NA---	240							no IPS match
[INTERPRO, NO-BLAST]	TRINITY_DN26716_c0_g1_i1	---NA---	305							no IPS match
[INTERPRO, NO-BLAST]	TRINITY_DN26775_c0_g1_i1	---NA---	289							no IPS match
[INTERPRO, NO-BLAST]	TRINITY_DN26722_c0_g1_i1	---NA---	216							no IPS match
[INTERPRO, NO-BLAST]	TRINITY_DN26791_c0_g1_i1	---NA---	362							no IPS match
[INTERPRO, NO-BLAST]	TRINITY_DN26798_c0_g1_i1	---NA---	325							mobidb-lite (MOBIDB_LITE)
[INTERPRO, NO-BLAST]	TRINITY_DN26735_c0_g1_i1	---NA---	221							no IPS match
[INTERPRO, NO-BLAST]	TRINITY_DN26728_c0_g1_i1	---NA---	276							no IPS match
[INTERPRO, NO-BLAST]	TRINITY_DN26718_c0_g1_i1	---NA---	209							IPR040191 (PANTHER)
[INTERPRO, NO-BLAST]	TRINITY_DN26745_c0_g1_i1	---NA---	237							no IPS match
[INTERPRO, NO-BLAST]	TRINITY_DN26790_c0_g1_i1	---NA---	345							mobidb-lite (MOBIDB_LITE); mobidb-lite (MOBIDB_LITE)
[INTERPRO, NO-BLAST]	TRINITY_DN26707_c0_g1_i1	---NA---	232							no IPS match
[INTERPRO, NO-BLAST]	TRINITY_DN26723_c0_g1_i1	---NA---	221							PS51257 (PROSITE_PROFILES)
[INTERPRO, NO-BLAST]	TRINITY_DN26708_c0_g1_i1	---NA---	214							no IPS match
[INTERPRO, NO-BLAST]	TRINITY_DN26739_c0_g1_i1	---NA---	207							no IPS match
[INTERPRO, NO-BLAST]	TRINITY_DN26744_c0_g1_i1	---NA---	201							no IPS match
[INTERPRO, NO-BLAST]	TRINITY_DN26701_c0_g1_i1	---NA---	233							no IPS match
[INTERPRO, NO-BLAST]	TRINITY_DN26704_c0_g1_i1	---NA---	336							no IPS match
[INTERPRO, NO-BLAST]	TRINITY_DN26768_c0_g1_i1	---NA---	285							no IPS match
[INTERPRO, NO-BLAST]	TRINITY_DN26729_c0_g1_i1	---NA---	248							no IPS match
[INTERPRO, NO-BLAST]	TRINITY_DN26759_c0_g1_i1	---NA---	264							no IPS match
[INTERPRO, NO-BLAST]	TRINITY_DN26784_c0_g1_i1	---NA---	280							no IPS match
[INTERPRO, NO-BLAST]	TRINITY_DN26746_c0_g1_i1	---NA---	222							no IPS match
[INTERPRO, NO-BLAST]	TRINITY_DN26732_c0_g1_i1	---NA---	212							no IPS match
[INTERPRO, NO-BLAST]	TRINITY_DN26747_c0_g1_i1	---NA---	206							no IPS match
[INTERPRO, NO-BLAST]	TRINITY_DN26756_c0_g1_i1	---NA---	242							no IPS match
[INTERPRO, NO-BLAST]	TRINITY_DN26763_c0_g1_i1	---NA---	235							no IPS match
[INTERPRO, NO-BLAST]	TRINITY_DN26786_c0_g1_i1	---NA---	308							mobidb-lite (MOBIDB_LITE)
[INTERPRO, NO-BLAST]	TRINITY_DN26753_c0_g1_i1	---NA---	225							no IPS match
[INTERPRO, NO-BLAST]	TRINITY_DN26757_c0_g1_i1	---NA---	220							mobidb-lite (MOBIDB_LITE); mobidb-lite (MOBIDB_LITE)
[INTERPRO, NO-BLAST]	TRINITY_DN26733_c0_g1_i1	---NA---	214							no IPS match
[INTERPRO, NO-BLAST]	TRINITY_DN26741_c0_g1_i1	---NA---	209							mobidb-lite (MOBIDB_LITE)
[INTERPRO, NO-BLAST]	TRINITY_DN26750_c0_g1_i1	---NA---	216							no IPS match
[INTERPRO, NO-BLAST]	TRINITY_DN26748_c0_g1_i1	---NA---	231							no IPS match
[INTERPRO, NO-BLAST]	TRINITY_DN26721_c0_g1_i1	---NA---	224							no IPS match
[INTERPRO, NO-BLAST]	TRINITY_DN26712_c0_g1_i1	---NA---	220							no IPS match
[INTERPRO, NO-BLAST]	TRINITY_DN26789_c0_g1_i1	---NA---	370							mobidb-lite (MOBIDB_LITE); mobidb-lite (MOBIDB_LITE)
[INTERPRO, NO-BLAST]	TRINITY_DN26778_c0_g1_i1	---NA---	431							mobidb-lite (MOBIDB_LITE); mobidb-lite (MOBIDB_LITE); mobidb-lite (MOBIDB_LITE)
[INTERPRO, NO-BLAST]	TRINITY_DN26793_c0_g1_i1	---NA---	253							no IPS match
[INTERPRO, NO-BLAST]	TRINITY_DN26742_c0_g1_i1	---NA---	246							no IPS match
[INTERPRO, NO-BLAST]	TRINITY_DN26781_c0_g1_i1	---NA---	250							no IPS match
[INTERPRO, NO-BLAST]	TRINITY_DN26779_c0_g1_i1	---NA---	203							no IPS match
[INTERPRO, NO-BLAST]	TRINITY_DN3210_c0_g1_i1	---NA---	214							no IPS match
[INTERPRO, NO-BLAST]	TRINITY_DN3213_c0_g1_i1	---NA---	452							no IPS match
[INTERPRO, NO-BLAST]	TRINITY_DN3213_c0_g1_i2	---NA---	206							no IPS match
[INTERPRO, NO-BLAST]	TRINITY_DN3240_c0_g1_i1	---NA---	314							no IPS match
[INTERPRO, NO-BLAST]	TRINITY_DN3262_c0_g1_i1	---NA---	204							no IPS match
[INTERPRO, NO-BLAST]	TRINITY_DN3289_c0_g1_i1	---NA---	239							no IPS match
[INTERPRO, NO-BLAST]	TRINITY_DN3271_c0_g1_i1	---NA---	204							no IPS match
[INTERPRO, NO-BLAST]	TRINITY_DN3268_c0_g1_i1	---NA---	287							no IPS match
[INTERPRO, NO-BLAST]	TRINITY_DN3256_c0_g1_i1	---NA---	336							no IPS match
[INTERPRO, NO-BLAST]	TRINITY_DN3219_c0_g1_i1	---NA---	239							no IPS match
[INTERPRO, NO-BLAST]	TRINITY_DN3241_c0_g1_i1	---NA---	350							no IPS match
[INTERPRO, NO-BLAST]	TRINITY_DN3205_c0_g1_i1	---NA---	288							IPR029526 (PFAM); PTHR28576 (PANTHER)
[INTERPRO, NO-BLAST]	TRINITY_DN3264_c0_g1_i1	---NA---	626							mobidb-lite (MOBIDB_LITE); mobidb-lite (MOBIDB_LITE); mobidb-lite (MOBIDB_LITE); mobidb-lite (MOBIDB_LITE); mobidb-lite (MOBIDB_LITE)
[INTERPRO, NO-BLAST]	TRINITY_DN3264_c0_g1_i2	---NA---	521							mobidb-lite (MOBIDB_LITE); mobidb-lite (MOBIDB_LITE); mobidb-lite (MOBIDB_LITE)
[INTERPRO, NO-BLAST]	TRINITY_DN3263_c0_g1_i1	---NA---	304							no IPS match
[INTERPRO, NO-BLAST]	TRINITY_DN3288_c0_g1_i1	---NA---	360							G3DSA:2.40.10.10 (GENE3D); IPR009003 (SUPERFAMILY)
[INTERPRO, NO-BLAST]	TRINITY_DN3273_c0_g1_i1	---NA---	317							no IPS match
[INTERPRO, NO-BLAST]	TRINITY_DN3273_c0_g2_i1	---NA---	428							no IPS match
[INTERPRO, NO-BLAST]	TRINITY_DN3254_c0_g1_i1	---NA---	293							no IPS match
[INTERPRO, NO-BLAST]	TRINITY_DN3278_c0_g1_i1	---NA---	285							no IPS match
[INTERPRO, NO-BLAST]	TRINITY_DN3297_c0_g1_i1	---NA---	343							no IPS match
[INTERPRO, NO-BLAST]	TRINITY_DN3248_c0_g1_i1	---NA---	354							IPR008978 (G3DSA:2.60.40.GENE3D); IPR002068 (PFAM); PTHR11527:SF252 (PANTHER); IPR031107 (PANTHER); IPR002068 (PROSITE_PROFILES); cd06526 (CDD); IPR008978 (SUPERFAMILY)
[INTERPRO, NO-BLAST]	TRINITY_DN3249_c0_g1_i1	---NA---	301							no IPS match
[INTERPRO, NO-BLAST]	TRINITY_DN3217_c0_g1_i1	---NA---	228							no IPS match
[INTERPRO, NO-BLAST]	TRINITY_DN3223_c0_g1_i1	---NA---	227							no IPS match
[INTERPRO, NO-BLAST]	TRINITY_DN3247_c0_g1_i1	---NA---	230							no IPS match
[INTERPRO, NO-BLAST]	TRINITY_DN3207_c0_g1_i1	---NA---	219							no IPS match
[INTERPRO, NO-BLAST]	TRINITY_DN3206_c0_g1_i1	---NA---	245							no IPS match
[INTERPRO, NO-BLAST]	TRINITY_DN3269_c0_g1_i1	---NA---	203							mobidb-lite (MOBIDB_LITE); mobidb-lite (MOBIDB_LITE); mobidb-lite (MOBIDB_LITE)
[INTERPRO, NO-BLAST]	TRINITY_DN3202_c0_g1_i1	---NA---	355							no IPS match
[INTERPRO, NO-BLAST]	TRINITY_DN3221_c0_g1_i1	---NA---	343							PS51257 (PROSITE_PROFILES)
[INTERPRO, NO-BLAST]	TRINITY_DN3270_c0_g1_i1	---NA---	290							no IPS match
[INTERPRO, NO-BLAST]	TRINITY_DN3238_c0_g1_i1	---NA---	297							no IPS match
[INTERPRO, NO-BLAST]	TRINITY_DN3255_c0_g1_i1	---NA---	568							G3DSA:3.30.60.180 (GENE3D); IPR002893 (PROSITE_PROFILES); SSF144232 (SUPERFAMILY)
[INTERPRO, NO-BLAST]	TRINITY_DN3251_c0_g1_i1	---NA---	227							no IPS match
[INTERPRO, NO-BLAST]	TRINITY_DN3284_c0_g1_i1	---NA---	248							no IPS match
[INTERPRO, NO-BLAST]	TRINITY_DN3234_c0_g1_i1	---NA---	454							no IPS match
[INTERPRO, NO-BLAST]	TRINITY_DN3203_c0_g1_i1	---NA---	236							no IPS match
[INTERPRO, NO-BLAST]	TRINITY_DN3201_c0_g1_i1	---NA---	387							no IPS match
[INTERPRO, NO-BLAST]	TRINITY_DN3267_c0_g1_i1	---NA---	232							no IPS match
[INTERPRO, NO-BLAST]	TRINITY_DN3230_c0_g1_i1	---NA---	206							no IPS match
[INTERPRO, NO-BLAST]	TRINITY_DN3277_c0_g1_i1	---NA---	250							no IPS match
[INTERPRO, NO-BLAST]	TRINITY_DN3277_c0_g1_i2	---NA---	285							no IPS match
[INTERPRO, NO-BLAST]	TRINITY_DN3222_c0_g1_i1	---NA---	224							no IPS match
[INTERPRO, NO-BLAST]	TRINITY_DN21726_c0_g1_i1	---NA---	367							no IPS match
[INTERPRO, NO-BLAST]	TRINITY_DN21726_c1_g1_i1	---NA---	1231							mobidb-lite (MOBIDB_LITE); mobidb-lite (MOBIDB_LITE)
[INTERPRO, NO-BLAST]	TRINITY_DN21726_c1_g2_i1	---NA---	468							mobidb-lite (MOBIDB_LITE)
[INTERPRO, NO-BLAST]	TRINITY_DN21726_c1_g3_i1	---NA---	286							no IPS match
[INTERPRO, NO-BLAST]	TRINITY_DN21726_c1_g3_i2	---NA---	798							PTHR35450 (PANTHER)
[INTERPRO, NO-BLAST]	TRINITY_DN21726_c1_g1_i4	---NA---	1215							mobidb-lite (MOBIDB_LITE); mobidb-lite (MOBIDB_LITE); mobidb-lite (MOBIDB_LITE)
[INTERPRO, NO-BLAST]	TRINITY_DN21726_c1_g2_i2	---NA---	515							mobidb-lite (MOBIDB_LITE)
[INTERPRO, NO-BLAST]	TRINITY_DN21726_c1_g2_i3	---NA---	239							no IPS match
[INTERPRO, NO-BLAST]	TRINITY_DN21726_c1_g3_i3	---NA---	866							PTHR35450 (PANTHER)
[INTERPRO, NO-BLAST]	TRINITY_DN21726_c1_g3_i4	---NA---	538							PTHR35450 (PANTHER)
[INTERPRO, NO-BLAST]	TRINITY_DN21726_c1_g2_i4	---NA---	402							mobidb-lite (MOBIDB_LITE)
[INTERPRO, NO-BLAST]	TRINITY_DN21726_c1_g2_i5	---NA---	1491							mobidb-lite (MOBIDB_LITE); PTHR35450 (PANTHER)
[INTERPRO, NO-BLAST]	TRINITY_DN21726_c1_g2_i6	---NA---	256							no IPS match
[INTERPRO, NO-BLAST]	TRINITY_DN21726_c1_g2_i7	---NA---	328							mobidb-lite (MOBIDB_LITE)
[INTERPRO, NO-BLAST]	TRINITY_DN21766_c0_g1_i2	---NA---	528							mobidb-lite (MOBIDB_LITE)
[INTERPRO, NO-BLAST]	TRINITY_DN21779_c1_g1_i1	---NA---	214							no IPS match
[INTERPRO, NO-BLAST]	TRINITY_DN21779_c1_g1_i3	---NA---	281							no IPS match
[INTERPRO, NO-BLAST]	TRINITY_DN21737_c0_g1_i1	---NA---	842							mobidb-lite (MOBIDB_LITE); mobidb-lite (MOBIDB_LITE); mobidb-lite (MOBIDB_LITE); mobidb-lite (MOBIDB_LITE); mobidb-lite (MOBIDB_LITE); mobidb-lite (MOBIDB_LITE)
[INTERPRO, NO-BLAST]	TRINITY_DN21737_c0_g1_i2	---NA---	916							mobidb-lite (MOBIDB_LITE); mobidb-lite (MOBIDB_LITE); mobidb-lite (MOBIDB_LITE); mobidb-lite (MOBIDB_LITE); mobidb-lite (MOBIDB_LITE); mobidb-lite (MOBIDB_LITE)
[INTERPRO, NO-BLAST]	TRINITY_DN21737_c0_g1_i3	---NA---	703							no IPS match
[INTERPRO, NO-BLAST]	TRINITY_DN21737_c0_g2_i1	---NA---	212							no IPS match
[INTERPRO, NO-BLAST]	TRINITY_DN21737_c0_g1_i4	---NA---	934							mobidb-lite (MOBIDB_LITE); mobidb-lite (MOBIDB_LITE); mobidb-lite (MOBIDB_LITE); mobidb-lite (MOBIDB_LITE); mobidb-lite (MOBIDB_LITE)
[INTERPRO, NO-BLAST]	TRINITY_DN21737_c0_g1_i5	---NA---	462							no IPS match
[INTERPRO, NO-BLAST]	TRINITY_DN21737_c0_g1_i6	---NA---	893							mobidb-lite (MOBIDB_LITE); mobidb-lite (MOBIDB_LITE); mobidb-lite (MOBIDB_LITE); mobidb-lite (MOBIDB_LITE); mobidb-lite (MOBIDB_LITE)
[INTERPRO, NO-BLAST]	TRINITY_DN21737_c1_g1_i1	---NA---	202							mobidb-lite (MOBIDB_LITE); mobidb-lite (MOBIDB_LITE); mobidb-lite (MOBIDB_LITE)
[INTERPRO, NO-BLAST]	TRINITY_DN21758_c0_g1_i1	---NA---	400							no IPS match
[INTERPRO, NO-BLAST]	TRINITY_DN21758_c0_g1_i2	---NA---	473							no IPS match
[INTERPRO, NO-BLAST]	TRINITY_DN21758_c0_g1_i3	---NA---	744							no IPS match
[INTERPRO, NO-BLAST]	TRINITY_DN21758_c1_g1_i1	---NA---	1699							no IPS match
[INTERPRO, NO-BLAST]	TRINITY_DN21758_c1_g1_i2	---NA---	2278							no IPS match
[INTERPRO, NO-BLAST]	TRINITY_DN21758_c1_g1_i3	---NA---	313							no IPS match
[INTERPRO, NO-BLAST]	TRINITY_DN21758_c1_g1_i4	---NA---	763							no IPS match
[INTERPRO, NO-BLAST]	TRINITY_DN21758_c1_g2_i1	---NA---	322							no IPS match
[INTERPRO, NO-BLAST]	TRINITY_DN21758_c1_g3_i1	---NA---	1894							no IPS match
[INTERPRO, NO-BLAST]	TRINITY_DN21758_c1_g1_i5	---NA---	669							mobidb-lite (MOBIDB_LITE)
[INTERPRO, NO-BLAST]	TRINITY_DN21758_c1_g1_i6	---NA---	2151							no IPS match
[INTERPRO, NO-BLAST]	TRINITY_DN21758_c1_g2_i2	---NA---	327							no IPS match
[INTERPRO, NO-BLAST]	TRINITY_DN21758_c1_g1_i7	---NA---	2538							no IPS match
[INTERPRO, NO-BLAST]	TRINITY_DN21758_c1_g1_i8	---NA---	774							no IPS match
[INTERPRO, NO-BLAST]	TRINITY_DN21758_c1_g4_i1	---NA---	252							no IPS match
[INTERPRO, NO-BLAST]	TRINITY_DN21798_c0_g1_i1	---NA---	1303							mobidb-lite (MOBIDB_LITE); PTHR41155 (PANTHER)
[INTERPRO, NO-BLAST]	TRINITY_DN21798_c0_g2_i1	---NA---	2825							mobidb-lite (MOBIDB_LITE); mobidb-lite (MOBIDB_LITE); mobidb-lite (MOBIDB_LITE); mobidb-lite (MOBIDB_LITE); mobidb-lite (MOBIDB_LITE); mobidb-lite (MOBIDB_LITE); mobidb-lite (MOBIDB_LITE); mobidb-lite (MOBIDB_LITE); mobidb-lite (MOBIDB_LITE); mobidb-lite (MOBIDB_LITE); mobidb-lite (MOBIDB_LITE); mobidb-lite (MOBIDB_LITE); mobidb-lite (MOBIDB_LITE); mobidb-lite (MOBIDB_LITE); mobidb-lite (MOBIDB_L…
[INTERPRO, NO-BLAST]	TRINITY_DN21798_c0_g3_i1	---NA---	319							no IPS match
[INTERPRO, NO-BLAST]	TRINITY_DN21798_c0_g3_i2	---NA---	280							no IPS match
[INTERPRO, NO-BLAST]	TRINITY_DN21798_c0_g2_i2	---NA---	1452							mobidb-lite (MOBIDB_LITE); mobidb-lite (MOBIDB_LITE); mobidb-lite (MOBIDB_LITE); mobidb-lite (MOBIDB_LITE); mobidb-lite (MOBIDB_LITE); mobidb-lite (MOBIDB_LITE); mobidb-lite (MOBIDB_LITE); mobidb-lite (MOBIDB_LITE)
[INTERPRO, NO-BLAST]	TRINITY_DN21798_c0_g2_i3	---NA---	1564							mobidb-lite (MOBIDB_LITE); mobidb-lite (MOBIDB_LITE); mobidb-lite (MOBIDB_LITE); mobidb-lite (MOBIDB_LITE); mobidb-lite (MOBIDB_LITE); mobidb-lite (MOBIDB_LITE); mobidb-lite (MOBIDB_LITE); mobidb-lite (MOBIDB_LITE); mobidb-lite (MOBIDB_LITE)
[INTERPRO, NO-BLAST]	TRINITY_DN21798_c1_g1_i1	---NA---	381							no IPS match
[INTERPRO, NO-BLAST]	TRINITY_DN21711_c0_g1_i3	---NA---	554							no IPS match
[INTERPRO, NO-BLAST]	TRINITY_DN21711_c0_g2_i1	---NA---	368							no IPS match
[INTERPRO, NO-BLAST]	TRINITY_DN21761_c0_g1_i1	---NA---	278							PTHR45030 (PANTHER)
[INTERPRO, NO-BLAST]	TRINITY_DN21761_c2_g1_i1	---NA---	1974							IPR036691 (G3DSA:3.60.10.GENE3D); PTHR44485 (PANTHER); IPR036691 (SUPERFAMILY)
[INTERPRO, NO-BLAST]	TRINITY_DN21761_c2_g1_i3	---NA---	1297							IPR036691 (G3DSA:3.60.10.GENE3D); PTHR33776 (PANTHER); IPR036691 (SUPERFAMILY)
[INTERPRO, NO-BLAST]	TRINITY_DN21761_c2_g1_i6	---NA---	1752							IPR036691 (G3DSA:3.60.10.GENE3D); PTHR33776 (PANTHER); IPR036691 (SUPERFAMILY)
[INTERPRO, NO-BLAST]	TRINITY_DN21761_c2_g1_i7	---NA---	1705							IPR036691 (G3DSA:3.60.10.GENE3D); PTHR33776 (PANTHER); IPR036691 (SUPERFAMILY)
[INTERPRO, NO-BLAST]	TRINITY_DN21761_c2_g1_i9	---NA---	450							mobidb-lite (MOBIDB_LITE); mobidb-lite (MOBIDB_LITE)
[INTERPRO, NO-BLAST]	TRINITY_DN21761_c2_g1_i11	---NA---	1818							IPR036691 (G3DSA:3.60.10.GENE3D); mobidb-lite (MOBIDB_LITE); mobidb-lite (MOBIDB_LITE); PTHR33776 (PANTHER); IPR036691 (SUPERFAMILY)
[INTERPRO, NO-BLAST]	TRINITY_DN21716_c0_g1_i1	---NA---	416							no IPS match
[INTERPRO, NO-BLAST]	TRINITY_DN21773_c0_g1_i1	---NA---	354							no IPS match
[INTERPRO, NO-BLAST]	TRINITY_DN21773_c0_g1_i2	---NA---	377							no IPS match
[INTERPRO, NO-BLAST]	TRINITY_DN21773_c0_g1_i3	---NA---	359							no IPS match
[INTERPRO, NO-BLAST]	TRINITY_DN21773_c0_g1_i4	---NA---	431							no IPS match
[INTERPRO, NO-BLAST]	TRINITY_DN21773_c0_g1_i5	---NA---	431							no IPS match
[INTERPRO, NO-BLAST]	TRINITY_DN21773_c0_g2_i3	---NA---	556							no IPS match
[INTERPRO, NO-BLAST]	TRINITY_DN21773_c1_g1_i1	---NA---	425							mobidb-lite (MOBIDB_LITE); mobidb-lite (MOBIDB_LITE)
[INTERPRO, NO-BLAST]	TRINITY_DN21773_c1_g2_i1	---NA---	264							no IPS match
[INTERPRO, NO-BLAST]	TRINITY_DN21773_c1_g2_i2	---NA---	206							no IPS match
[INTERPRO, NO-BLAST]	TRINITY_DN21773_c1_g3_i1	---NA---	304							no IPS match
[INTERPRO, NO-BLAST]	TRINITY_DN21773_c1_g2_i3	---NA---	301							no IPS match
[INTERPRO, NO-BLAST]	TRINITY_DN21773_c1_g4_i1	---NA---	211							no IPS match
[INTERPRO, NO-BLAST]	TRINITY_DN21773_c1_g5_i1	---NA---	381							no IPS match
[INTERPRO, NO-BLAST]	TRINITY_DN21739_c0_g1_i1	---NA---	1601							mobidb-lite (MOBIDB_LITE); mobidb-lite (MOBIDB_LITE); mobidb-lite (MOBIDB_LITE)
[INTERPRO, NO-BLAST]	TRINITY_DN21739_c0_g1_i2	---NA---	1408							no IPS match
[INTERPRO, NO-BLAST]	TRINITY_DN21739_c0_g1_i4	---NA---	1390							no IPS match
[INTERPRO, NO-BLAST]	TRINITY_DN21739_c0_g1_i6	---NA---	966							mobidb-lite (MOBIDB_LITE); mobidb-lite (MOBIDB_LITE)
[INTERPRO, NO-BLAST]	TRINITY_DN21739_c0_g1_i7	---NA---	900							mobidb-lite (MOBIDB_LITE)
[INTERPRO, NO-BLAST]	TRINITY_DN21739_c0_g1_i8	---NA---	1800							mobidb-lite (MOBIDB_LITE)
[INTERPRO, NO-BLAST]	TRINITY_DN21709_c0_g1_i1	---NA---	1884							no IPS match
[INTERPRO, NO-BLAST]	TRINITY_DN21709_c0_g2_i1	---NA---	308							no IPS match
[INTERPRO, NO-BLAST]	TRINITY_DN21709_c0_g1_i2	---NA---	1870							no IPS match
[INTERPRO, NO-BLAST]	TRINITY_DN21709_c0_g1_i3	---NA---	1963							no IPS match
[INTERPRO, NO-BLAST]	TRINITY_DN21709_c0_g1_i4	---NA---	1616							no IPS match
[INTERPRO, NO-BLAST]	TRINITY_DN21709_c0_g1_i5	---NA---	565							no IPS match
[INTERPRO, NO-BLAST]	TRINITY_DN21742_c0_g1_i1	---NA---	636							no IPS match
[INTERPRO, NO-BLAST]	TRINITY_DN21742_c0_g1_i2	---NA---	223							no IPS match
[INTERPRO, NO-BLAST]	TRINITY_DN21742_c0_g1_i3	---NA---	706							no IPS match
[INTERPRO, NO-BLAST]	TRINITY_DN21742_c0_g1_i4	---NA---	1390							no IPS match
[INTERPRO, NO-BLAST]	TRINITY_DN21742_c0_g1_i5	---NA---	640							no IPS match
[INTERPRO, NO-BLAST]	TRINITY_DN21742_c0_g1_i6	---NA---	380							no IPS match
[INTERPRO, NO-BLAST]	TRINITY_DN21742_c0_g1_i7	---NA---	475							no IPS match
[INTERPRO, NO-BLAST]	TRINITY_DN21742_c0_g1_i8	---NA---	238							no IPS match
[INTERPRO, NO-BLAST]	TRINITY_DN21742_c0_g1_i9	---NA---	632							no IPS match
[INTERPRO, NO-BLAST]	TRINITY_DN21742_c0_g1_i10	---NA---	439							no IPS match
[INTERPRO, NO-BLAST]	TRINITY_DN21799_c0_g1_i2	---NA---	238							no IPS match
[INTERPRO, NO-BLAST]	TRINITY_DN21771_c0_g1_i1	---NA---	281							no IPS match
[INTERPRO, NO-BLAST]	TRINITY_DN21749_c0_g1_i1	---NA---	321							no IPS match
[INTERPRO, NO-BLAST]	TRINITY_DN21749_c0_g2_i1	---NA---	844							no IPS match
[INTERPRO, NO-BLAST]	TRINITY_DN21749_c0_g4_i1	---NA---	603							no IPS match
[INTERPRO, NO-BLAST]	TRINITY_DN21749_c0_g3_i3	---NA---	610							mobidb-lite (MOBIDB_LITE); mobidb-lite (MOBIDB_LITE)
[INTERPRO, NO-BLAST]	TRINITY_DN21749_c0_g3_i6	---NA---	630							mobidb-lite (MOBIDB_LITE); mobidb-lite (MOBIDB_LITE); mobidb-lite (MOBIDB_LITE)
[INTERPRO, NO-BLAST]	TRINITY_DN21749_c0_g3_i7	---NA---	676							mobidb-lite (MOBIDB_LITE); mobidb-lite (MOBIDB_LITE); mobidb-lite (MOBIDB_LITE)
[INTERPRO, NO-BLAST]	TRINITY_DN21749_c0_g2_i2	---NA---	239							no IPS match
[INTERPRO, NO-BLAST]	TRINITY_DN21749_c0_g1_i2	---NA---	310							no IPS match
[INTERPRO, NO-BLAST]	TRINITY_DN21752_c0_g1_i1	---NA---	236							no IPS match
[INTERPRO, NO-BLAST]	TRINITY_DN21752_c0_g1_i2	---NA---	2885							no IPS match
[INTERPRO, NO-BLAST]	TRINITY_DN21752_c0_g1_i3	---NA---	2239							no IPS match
[INTERPRO, NO-BLAST]	TRINITY_DN21752_c0_g1_i4	---NA---	2347							no IPS match
[INTERPRO, NO-BLAST]	TRINITY_DN21752_c0_g1_i5	---NA---	2886							no IPS match
[INTERPRO, NO-BLAST]	TRINITY_DN21752_c0_g1_i6	---NA---	2748							no IPS match
[INTERPRO, NO-BLAST]	TRINITY_DN21752_c0_g1_i7	---NA---	2402							no IPS match
[INTERPRO, NO-BLAST]	TRINITY_DN21752_c0_g1_i8	---NA---	1588							no IPS match
[INTERPRO, NO-BLAST]	TRINITY_DN21752_c0_g2_i1	---NA---	238							no IPS match
[INTERPRO, NO-BLAST]	TRINITY_DN21752_c0_g1_i9	---NA---	1702							no IPS match
[INTERPRO, NO-BLAST]	TRINITY_DN21752_c0_g1_i10	---NA---	2231							no IPS match
[INTERPRO, NO-BLAST]	TRINITY_DN21752_c0_g1_i11	---NA---	2748							no IPS match
[INTERPRO, NO-BLAST]	TRINITY_DN21752_c0_g1_i12	---NA---	1916							no IPS match
[INTERPRO, NO-BLAST]	TRINITY_DN21752_c0_g1_i13	---NA---	2552							no IPS match
[INTERPRO, NO-BLAST]	TRINITY_DN21752_c0_g1_i14	---NA---	2545							no IPS match
[INTERPRO, NO-BLAST]	TRINITY_DN21752_c0_g1_i15	---NA---	1702							no IPS match
[INTERPRO, NO-BLAST]	TRINITY_DN21752_c0_g1_i16	---NA---	1835							no IPS match
[INTERPRO, NO-BLAST]	TRINITY_DN21752_c0_g1_i17	---NA---	1835							no IPS match
[INTERPRO, NO-BLAST]	TRINITY_DN21752_c0_g1_i18	---NA---	293							no IPS match
[INTERPRO, NO-BLAST]	TRINITY_DN21769_c0_g1_i1	---NA---	430							no IPS match
[INTERPRO, NO-BLAST]	TRINITY_DN21769_c0_g1_i2	---NA---	534							no IPS match
[INTERPRO, NO-BLAST]	TRINITY_DN21769_c0_g2_i1	---NA---	1971							mobidb-lite (MOBIDB_LITE)
[INTERPRO, NO-BLAST]	TRINITY_DN21769_c0_g1_i3	---NA---	384							no IPS match
[INTERPRO, NO-BLAST]	TRINITY_DN21769_c0_g1_i4	---NA---	229							no IPS match
[INTERPRO, NO-BLAST]	TRINITY_DN21769_c0_g2_i2	---NA---	2016							mobidb-lite (MOBIDB_LITE)
[INTERPRO, NO-BLAST]	TRINITY_DN21769_c0_g1_i5	---NA---	274							no IPS match
[INTERPRO, NO-BLAST]	TRINITY_DN21769_c0_g2_i3	---NA---	2006							mobidb-lite (MOBIDB_LITE)
[INTERPRO, NO-BLAST]	TRINITY_DN21769_c0_g1_i6	---NA---	312							no IPS match
[INTERPRO, NO-BLAST]	TRINITY_DN21791_c0_g1_i1	---NA---	953							no IPS match
[INTERPRO, NO-BLAST]	TRINITY_DN21791_c0_g2_i1	---NA---	1635							no IPS match
[INTERPRO, NO-BLAST]	TRINITY_DN21791_c0_g3_i1	---NA---	456							mobidb-lite (MOBIDB_LITE); mobidb-lite (MOBIDB_LITE); mobidb-lite (MOBIDB_LITE)
[INTERPRO, NO-BLAST]	TRINITY_DN21791_c0_g4_i1	---NA---	1444							no IPS match
[INTERPRO, NO-BLAST]	TRINITY_DN21791_c0_g3_i2	---NA---	314							mobidb-lite (MOBIDB_LITE)
[INTERPRO, NO-BLAST]	TRINITY_DN21791_c0_g3_i3	---NA---	719							mobidb-lite (MOBIDB_LITE); mobidb-lite (MOBIDB_LITE)
[INTERPRO, NO-BLAST]	TRINITY_DN21791_c0_g3_i4	---NA---	409							mobidb-lite (MOBIDB_LITE); mobidb-lite (MOBIDB_LITE)
[INTERPRO, NO-BLAST]	TRINITY_DN21791_c0_g1_i2	---NA---	2137							mobidb-lite (MOBIDB_LITE); mobidb-lite (MOBIDB_LITE); mobidb-lite (MOBIDB_LITE); mobidb-lite (MOBIDB_LITE)
[INTERPRO, NO-BLAST]	TRINITY_DN21791_c0_g3_i5	---NA---	247							mobidb-lite (MOBIDB_LITE); mobidb-lite (MOBIDB_LITE)
[INTERPRO, NO-BLAST]	TRINITY_DN21791_c0_g1_i3	---NA---	557							no IPS match
[INTERPRO, NO-BLAST]	TRINITY_DN21791_c0_g1_i4	---NA---	1220							no IPS match
[INTERPRO, NO-BLAST]	TRINITY_DN21791_c0_g1_i5	---NA---	267							no IPS match
[INTERPRO, NO-BLAST]	TRINITY_DN21791_c0_g1_i6	---NA---	382							no IPS match
[INTERPRO, NO-BLAST]	TRINITY_DN21791_c0_g3_i6	---NA---	253							mobidb-lite (MOBIDB_LITE); mobidb-lite (MOBIDB_LITE)
[INTERPRO, NO-BLAST]	TRINITY_DN21791_c0_g5_i1	---NA---	242							no IPS match
[INTERPRO, NO-BLAST]	TRINITY_DN21791_c0_g1_i7	---NA---	395							no IPS match
[INTERPRO, NO-BLAST]	TRINITY_DN21791_c0_g1_i8	---NA---	476							no IPS match
[INTERPRO, NO-BLAST]	TRINITY_DN21791_c0_g3_i7	---NA---	310							mobidb-lite (MOBIDB_LITE); mobidb-lite (MOBIDB_LITE)
[INTERPRO, NO-BLAST]	TRINITY_DN21791_c0_g3_i8	---NA---	856							mobidb-lite (MOBIDB_LITE); mobidb-lite (MOBIDB_LITE); mobidb-lite (MOBIDB_LITE); mobidb-lite (MOBIDB_LITE)
[INTERPRO, NO-BLAST]	TRINITY_DN21791_c0_g1_i9	---NA---	557							no IPS match
[INTERPRO, NO-BLAST]	TRINITY_DN21791_c0_g3_i9	---NA---	338							mobidb-lite (MOBIDB_LITE); mobidb-lite (MOBIDB_LITE); mobidb-lite (MOBIDB_LITE)
[INTERPRO, NO-BLAST]	TRINITY_DN21791_c0_g3_i10	---NA---	856							mobidb-lite (MOBIDB_LITE); mobidb-lite (MOBIDB_LITE); mobidb-lite (MOBIDB_LITE); mobidb-lite (MOBIDB_LITE)
[INTERPRO, NO-BLAST]	TRINITY_DN21791_c0_g1_i10	---NA---	3024							mobidb-lite (MOBIDB_LITE); mobidb-lite (MOBIDB_LITE); mobidb-lite (MOBIDB_LITE); mobidb-lite (MOBIDB_LITE)
[INTERPRO, NO-BLAST]	TRINITY_DN21791_c0_g1_i11	---NA---	497							no IPS match
[INTERPRO, NO-BLAST]	TRINITY_DN21756_c0_g2_i1	---NA---	226							no IPS match
[INTERPRO, NO-BLAST]	TRINITY_DN21760_c0_g1_i1	---NA---	820							no IPS match
[INTERPRO, NO-BLAST]	TRINITY_DN21760_c0_g1_i2	---NA---	230							no IPS match
[INTERPRO, NO-BLAST]	TRINITY_DN21760_c0_g1_i3	---NA---	541							no IPS match
[INTERPRO, NO-BLAST]	TRINITY_DN21760_c0_g3_i1	---NA---	250							no IPS match
[INTERPRO, NO-BLAST]	TRINITY_DN21760_c0_g4_i1	---NA---	233							no IPS match
[INTERPRO, NO-BLAST]	TRINITY_DN21760_c0_g2_i3	---NA---	734							no IPS match
[INTERPRO, NO-BLAST]	TRINITY_DN21775_c0_g1_i1	---NA---	697							IPR006643 (SMART); IPR031847 (PFAM); mobidb-lite (MOBIDB_LITE); mobidb-lite (MOBIDB_LITE); PTHR24210:SF9 (PANTHER); IPR017351 (PANTHER)
[INTERPRO, NO-BLAST]	TRINITY_DN21775_c0_g1_i2	---NA---	1393							IPR006643 (SMART); IPR031847 (PFAM); PTHR24210:SF9 (PANTHER); IPR017351 (PANTHER)
[INTERPRO, NO-BLAST]	TRINITY_DN21775_c0_g1_i3	---NA---	1473							IPR006643 (SMART); IPR031847 (PFAM); IPR017351 (PANTHER); PTHR24210:SF9 (PANTHER)
[INTERPRO, NO-BLAST]	TRINITY_DN21788_c0_g2_i1	---NA---	1212							no IPS match
[INTERPRO, NO-BLAST]	TRINITY_DN21788_c0_g3_i1	---NA---	2330							no IPS match
[INTERPRO, NO-BLAST]	TRINITY_DN21765_c0_g1_i4	---NA---	282							mobidb-lite (MOBIDB_LITE); mobidb-lite (MOBIDB_LITE)
[INTERPRO, NO-BLAST]	TRINITY_DN21757_c0_g1_i1	---NA---	207							no IPS match
[INTERPRO, NO-BLAST]	TRINITY_DN21767_c0_g1_i1	---NA---	451							no IPS match
[INTERPRO, NO-BLAST]	TRINITY_DN21767_c1_g1_i1	---NA---	930							mobidb-lite (MOBIDB_LITE); mobidb-lite (MOBIDB_LITE); mobidb-lite (MOBIDB_LITE)
[INTERPRO, NO-BLAST]	TRINITY_DN21767_c1_g1_i2	---NA---	529							no IPS match
[INTERPRO, NO-BLAST]	TRINITY_DN21767_c1_g1_i3	---NA---	246							mobidb-lite (MOBIDB_LITE)
[INTERPRO, NO-BLAST]	TRINITY_DN21767_c1_g1_i4	---NA---	857							mobidb-lite (MOBIDB_LITE); mobidb-lite (MOBIDB_LITE); mobidb-lite (MOBIDB_LITE)
[INTERPRO, NO-BLAST]	TRINITY_DN21767_c1_g1_i5	---NA---	324							mobidb-lite (MOBIDB_LITE)
[INTERPRO, NO-BLAST]	TRINITY_DN21767_c2_g2_i1	---NA---	326							no IPS match
[INTERPRO, NO-BLAST]	TRINITY_DN21792_c0_g1_i1	---NA---	812							no IPS match
[INTERPRO, NO-BLAST]	TRINITY_DN21792_c0_g1_i2	---NA---	292							no IPS match
[INTERPRO, NO-BLAST]	TRINITY_DN21792_c0_g1_i3	---NA---	368							no IPS match
[INTERPRO, NO-BLAST]	TRINITY_DN21792_c0_g1_i4	---NA---	652							no IPS match
[INTERPRO, NO-BLAST]	TRINITY_DN21792_c1_g1_i1	---NA---	2051							no IPS match
[INTERPRO, NO-BLAST]	TRINITY_DN21747_c0_g1_i2	---NA---	202							no IPS match
[INTERPRO, NO-BLAST]	TRINITY_DN21724_c0_g1_i2	---NA---	360							no IPS match
[INTERPRO, NO-BLAST]	TRINITY_DN21713_c0_g2_i1	---NA---	2591							mobidb-lite (MOBIDB_LITE); mobidb-lite (MOBIDB_LITE); mobidb-lite (MOBIDB_LITE); mobidb-lite (MOBIDB_LITE); mobidb-lite (MOBIDB_LITE); mobidb-lite (MOBIDB_LITE); mobidb-lite (MOBIDB_LITE); mobidb-lite (MOBIDB_LITE); mobidb-lite (MOBIDB_LITE); mobidb-lite (MOBIDB_LITE); mobidb-lite (MOBIDB_LITE)
[INTERPRO, NO-BLAST]	TRINITY_DN21713_c0_g1_i4	---NA---	388							no IPS match
[INTERPRO, NO-BLAST]	TRINITY_DN21713_c0_g2_i2	---NA---	1380							mobidb-lite (MOBIDB_LITE); mobidb-lite (MOBIDB_LITE); mobidb-lite (MOBIDB_LITE); mobidb-lite (MOBIDB_LITE); mobidb-lite (MOBIDB_LITE)
[INTERPRO, NO-BLAST]	TRINITY_DN21713_c0_g1_i6	---NA---	238							no IPS match
[INTERPRO, NO-BLAST]	TRINITY_DN21784_c1_g1_i4	---NA---	462							no IPS match
[INTERPRO, NO-BLAST]	TRINITY_DN21784_c1_g1_i5	---NA---	296							no IPS match
[INTERPRO, NO-BLAST]	TRINITY_DN21784_c2_g2_i1	---NA---	434							no IPS match
[INTERPRO, NO-BLAST]	TRINITY_DN21797_c0_g1_i1	---NA---	497							no IPS match
[INTERPRO, NO-BLAST]	TRINITY_DN21797_c0_g1_i2	---NA---	568							no IPS match
[INTERPRO, NO-BLAST]	TRINITY_DN21797_c0_g1_i3	---NA---	321							no IPS match
[INTERPRO, NO-BLAST]	TRINITY_DN21797_c0_g1_i4	---NA---	374							no IPS match
[INTERPRO, NO-BLAST]	TRINITY_DN21797_c0_g1_i5	---NA---	436							no IPS match
[INTERPRO, NO-BLAST]	TRINITY_DN21797_c0_g1_i6	---NA---	905							no IPS match
[INTERPRO, NO-BLAST]	TRINITY_DN21797_c0_g1_i7	---NA---	383							no IPS match
[INTERPRO, NO-BLAST]	TRINITY_DN21797_c0_g1_i8	---NA---	385							no IPS match
[INTERPRO, NO-BLAST]	TRINITY_DN21797_c0_g1_i9	---NA---	853							no IPS match
[INTERPRO, NO-BLAST]	TRINITY_DN21732_c0_g1_i1	---NA---	563							no IPS match
[INTERPRO, NO-BLAST]	TRINITY_DN21732_c0_g1_i2	---NA---	242							no IPS match
[INTERPRO, NO-BLAST]	TRINITY_DN21732_c0_g2_i1	---NA---	734							mobidb-lite (MOBIDB_LITE)
[INTERPRO, NO-BLAST]	TRINITY_DN21714_c1_g1_i1	---NA---	230							no IPS match
[INTERPRO, NO-BLAST]	TRINITY_DN21714_c5_g1_i1	---NA---	1492							IPR004244 (PANTHER); PTHR11505:SF197 (PANTHER)
[INTERPRO, NO-BLAST]	TRINITY_DN21714_c5_g1_i2	---NA---	907							G3DSA:3.30.420.470 (GENE3D); IPR001888 (PFAM)
[INTERPRO, NO-BLAST]	TRINITY_DN21714_c5_g2_i1	---NA---	946							no IPS match
[INTERPRO, NO-BLAST]	TRINITY_DN21714_c5_g2_i2	---NA---	860							IPR001965 (SMART); IPR013083 (G3DSA:3.30.40.GENE3D); mobidb-lite (MOBIDB_LITE); IPR019787 (PROSITE_PROFILES); IPR011011 (SUPERFAMILY)
[INTERPRO, NO-BLAST]	TRINITY_DN21714_c5_g1_i4	---NA---	427							no IPS match
[INTERPRO, NO-BLAST]	TRINITY_DN21714_c5_g3_i1	---NA---	304							no IPS match
[INTERPRO, NO-BLAST]	TRINITY_DN21714_c5_g2_i3	---NA---	1185							IPR001965 (SMART); IPR013083 (G3DSA:3.30.40.GENE3D); mobidb-lite (MOBIDB_LITE); IPR019787 (PROSITE_PROFILES); IPR011011 (SUPERFAMILY)
[INTERPRO, NO-BLAST]	TRINITY_DN21714_c5_g1_i5	---NA---	1645							IPR004244 (PANTHER); PTHR11505:SF197 (PANTHER)
[INTERPRO, NO-BLAST]	TRINITY_DN21714_c5_g4_i1	---NA---	206							no IPS match
[INTERPRO, NO-BLAST]	TRINITY_DN21714_c5_g4_i2	---NA---	269							IPR038606 (G3DSA:3.15.10.GENE3D); IPR010562 (PFAM)
[INTERPRO, NO-BLAST]	TRINITY_DN21714_c6_g1_i1	---NA---	353							no IPS match
[INTERPRO, NO-BLAST]	TRINITY_DN21796_c0_g1_i1	---NA---	335							mobidb-lite (MOBIDB_LITE)
[INTERPRO, NO-BLAST]	TRINITY_DN21796_c0_g1_i3	---NA---	442							no IPS match
[INTERPRO, NO-BLAST]	TRINITY_DN21796_c0_g1_i4	---NA---	378							no IPS match
[INTERPRO, NO-BLAST]	TRINITY_DN21796_c0_g1_i5	---NA---	335							mobidb-lite (MOBIDB_LITE)
[INTERPRO, NO-BLAST]	TRINITY_DN21706_c0_g1_i1	---NA---	976							mobidb-lite (MOBIDB_LITE); mobidb-lite (MOBIDB_LITE); mobidb-lite (MOBIDB_LITE)
[INTERPRO, NO-BLAST]	TRINITY_DN21708_c0_g1_i1	---NA---	218							mobidb-lite (MOBIDB_LITE); mobidb-lite (MOBIDB_LITE)
[INTERPRO, NO-BLAST]	TRINITY_DN21708_c0_g1_i2	---NA---	1299							mobidb-lite (MOBIDB_LITE); mobidb-lite (MOBIDB_LITE); mobidb-lite (MOBIDB_LITE); mobidb-lite (MOBIDB_LITE); mobidb-lite (MOBIDB_LITE); mobidb-lite (MOBIDB_LITE); mobidb-lite (MOBIDB_LITE); mobidb-lite (MOBIDB_LITE)
[INTERPRO, NO-BLAST]	TRINITY_DN21708_c0_g1_i3	---NA---	1350							mobidb-lite (MOBIDB_LITE); mobidb-lite (MOBIDB_LITE); mobidb-lite (MOBIDB_LITE); mobidb-lite (MOBIDB_LITE); mobidb-lite (MOBIDB_LITE); mobidb-lite (MOBIDB_LITE); mobidb-lite (MOBIDB_LITE); mobidb-lite (MOBIDB_LITE)
[INTERPRO, NO-BLAST]	TRINITY_DN21764_c1_g1_i1	---NA---	302							no IPS match
[INTERPRO, NO-BLAST]	TRINITY_DN21764_c3_g1_i1	---NA---	279							no IPS match
[INTERPRO, NO-BLAST]	TRINITY_DN21764_c3_g1_i2	---NA---	262							no IPS match
[INTERPRO, NO-BLAST]	TRINITY_DN21764_c4_g1_i1	---NA---	657							no IPS match
[INTERPRO, NO-BLAST]	TRINITY_DN21764_c4_g1_i2	---NA---	294							no IPS match
[INTERPRO, NO-BLAST]	TRINITY_DN21764_c4_g1_i3	---NA---	610							no IPS match
[INTERPRO, NO-BLAST]	TRINITY_DN21764_c5_g1_i1	---NA---	211							no IPS match
[INTERPRO, NO-BLAST]	TRINITY_DN21764_c5_g1_i2	---NA---	320							no IPS match
[INTERPRO, NO-BLAST]	TRINITY_DN21764_c6_g1_i1	---NA---	958							no IPS match
[INTERPRO, NO-BLAST]	TRINITY_DN21764_c6_g1_i2	---NA---	384							no IPS match
[INTERPRO, NO-BLAST]	TRINITY_DN21764_c6_g1_i3	---NA---	340							no IPS match
[INTERPRO, NO-BLAST]	TRINITY_DN21764_c6_g1_i4	---NA---	417							no IPS match
[INTERPRO, NO-BLAST]	TRINITY_DN21764_c7_g1_i1	---NA---	438							no IPS match
[INTERPRO, NO-BLAST]	TRINITY_DN21764_c7_g1_i2	---NA---	280							no IPS match
[INTERPRO, NO-BLAST]	TRINITY_DN21764_c7_g1_i3	---NA---	440							no IPS match
[INTERPRO, NO-BLAST]	TRINITY_DN21764_c8_g1_i1	---NA---	278							no IPS match
[INTERPRO, NO-BLAST]	TRINITY_DN21764_c8_g3_i1	---NA---	674							no IPS match
[INTERPRO, NO-BLAST]	TRINITY_DN21764_c8_g3_i2	---NA---	797							no IPS match
[INTERPRO, NO-BLAST]	TRINITY_DN21764_c8_g4_i1	---NA---	221							no IPS match
[INTERPRO, NO-BLAST]	TRINITY_DN21764_c8_g5_i1	---NA---	640							no IPS match
[INTERPRO, NO-BLAST]	TRINITY_DN21764_c8_g3_i3	---NA---	639							no IPS match
[INTERPRO, NO-BLAST]	TRINITY_DN21764_c8_g6_i1	---NA---	281							no IPS match
[INTERPRO, NO-BLAST]	TRINITY_DN21764_c8_g2_i3	---NA---	366							no IPS match
[INTERPRO, NO-BLAST]	TRINITY_DN21764_c8_g3_i4	---NA---	606							no IPS match
[INTERPRO, NO-BLAST]	TRINITY_DN21764_c8_g3_i5	---NA---	545							no IPS match
[INTERPRO, NO-BLAST]	TRINITY_DN21764_c8_g6_i2	---NA---	414							no IPS match
[INTERPRO, NO-BLAST]	TRINITY_DN21764_c9_g1_i1	---NA---	418							no IPS match
[INTERPRO, NO-BLAST]	TRINITY_DN21776_c0_g1_i1	---NA---	882							no IPS match
[INTERPRO, NO-BLAST]	TRINITY_DN21776_c1_g1_i2	---NA---	338							no IPS match
[INTERPRO, NO-BLAST]	TRINITY_DN21776_c1_g2_i1	---NA---	767							no IPS match
[INTERPRO, NO-BLAST]	TRINITY_DN21776_c1_g1_i3	---NA---	246							no IPS match
[INTERPRO, NO-BLAST]	TRINITY_DN21776_c1_g3_i1	---NA---	279							no IPS match
[INTERPRO, NO-BLAST]	TRINITY_DN21740_c0_g1_i1	---NA---	920							G3DSA:3.30.160.60 (GENE3D)
[INTERPRO, NO-BLAST]	TRINITY_DN21740_c0_g2_i1	---NA---	589							no IPS match
[INTERPRO, NO-BLAST]	TRINITY_DN21740_c0_g3_i1	---NA---	326							no IPS match
[INTERPRO, NO-BLAST]	TRINITY_DN21740_c0_g1_i2	---NA---	286							G3DSA:3.30.160.60 (GENE3D); IPR036236 (SUPERFAMILY)
[INTERPRO, NO-BLAST]	TRINITY_DN21740_c0_g1_i4	---NA---	662							G3DSA:3.30.160.60 (GENE3D)
[INTERPRO, NO-BLAST]	TRINITY_DN21740_c0_g2_i2	---NA---	601							no IPS match
[INTERPRO, NO-BLAST]	TRINITY_DN21740_c0_g2_i3	---NA---	312							no IPS match
[INTERPRO, NO-BLAST]	TRINITY_DN21740_c0_g2_i4	---NA---	483							no IPS match
[INTERPRO, NO-BLAST]	TRINITY_DN21740_c0_g2_i5	---NA---	630							no IPS match
[INTERPRO, NO-BLAST]	TRINITY_DN21740_c0_g3_i2	---NA---	308							no IPS match
[INTERPRO, NO-BLAST]	TRINITY_DN21740_c0_g4_i1	---NA---	250							no IPS match
[INTERPRO, NO-BLAST]	TRINITY_DN21731_c0_g3_i1	---NA---	274							no IPS match
[INTERPRO, NO-BLAST]	TRINITY_DN21731_c0_g3_i2	---NA---	323							no IPS match
[INTERPRO, NO-BLAST]	TRINITY_DN21731_c0_g3_i3	---NA---	414							no IPS match
[INTERPRO, NO-BLAST]	TRINITY_DN21731_c0_g2_i6	---NA---	373							no IPS match
[INTERPRO, NO-BLAST]	TRINITY_DN21717_c0_g1_i3	---NA---	227							no IPS match
[INTERPRO, NO-BLAST]	TRINITY_DN21715_c0_g1_i1	---NA---	478							mobidb-lite (MOBIDB_LITE); mobidb-lite (MOBIDB_LITE)
[INTERPRO, NO-BLAST]	TRINITY_DN21715_c0_g2_i1	---NA---	409							no IPS match
[INTERPRO, NO-BLAST]	TRINITY_DN21715_c0_g1_i2	---NA---	1631							PTHR36195 (PANTHER); IPR037176 (SUPERFAMILY)
[INTERPRO, NO-BLAST]	TRINITY_DN21715_c0_g3_i1	---NA---	397							no IPS match
[INTERPRO, NO-BLAST]	TRINITY_DN21715_c0_g1_i3	---NA---	1499							PTHR36195 (PANTHER); IPR037176 (SUPERFAMILY)
[INTERPRO, NO-BLAST]	TRINITY_DN21715_c0_g1_i4	---NA---	335							no IPS match
[INTERPRO, NO-BLAST]	TRINITY_DN21762_c0_g3_i1	---NA---	486							no IPS match
[INTERPRO, NO-BLAST]	TRINITY_DN21762_c0_g2_i2	---NA---	366							no IPS match
[INTERPRO, NO-BLAST]	TRINITY_DN21762_c0_g4_i1	---NA---	528							no IPS match
[INTERPRO, NO-BLAST]	TRINITY_DN21759_c0_g1_i1	---NA---	251							no IPS match
[INTERPRO, NO-BLAST]	TRINITY_DN21759_c0_g1_i2	---NA---	543							no IPS match
[INTERPRO, NO-BLAST]	TRINITY_DN21759_c0_g1_i3	---NA---	304							no IPS match
[INTERPRO, NO-BLAST]	TRINITY_DN21759_c0_g1_i4	---NA---	232							no IPS match
[INTERPRO, NO-BLAST]	TRINITY_DN21759_c0_g1_i5	---NA---	472							no IPS match
[INTERPRO, NO-BLAST]	TRINITY_DN21759_c0_g1_i6	---NA---	523							no IPS match
[INTERPRO, NO-BLAST]	TRINITY_DN21759_c0_g2_i1	---NA---	277							no IPS match
[INTERPRO, NO-BLAST]	TRINITY_DN21759_c0_g2_i2	---NA---	299							no IPS match
[INTERPRO, NO-BLAST]	TRINITY_DN21759_c0_g2_i3	---NA---	388							no IPS match
[INTERPRO, NO-BLAST]	TRINITY_DN21759_c0_g2_i4	---NA---	387							no IPS match
[INTERPRO, NO-BLAST]	TRINITY_DN21730_c0_g2_i1	---NA---	266							no IPS match
[INTERPRO, NO-BLAST]	TRINITY_DN21730_c0_g3_i1	---NA---	205							mobidb-lite (MOBIDB_LITE)
[INTERPRO, NO-BLAST]	TRINITY_DN21730_c0_g4_i1	---NA---	478							no IPS match
[INTERPRO, NO-BLAST]	TRINITY_DN21774_c0_g1_i1	---NA---	422							no IPS match
[INTERPRO, NO-BLAST]	TRINITY_DN21774_c0_g1_i2	---NA---	1501							no IPS match
[INTERPRO, NO-BLAST]	TRINITY_DN21774_c0_g1_i3	---NA---	1576							no IPS match
[INTERPRO, NO-BLAST]	TRINITY_DN21774_c0_g2_i1	---NA---	336							no IPS match
[INTERPRO, NO-BLAST]	TRINITY_DN21774_c0_g1_i4	---NA---	573							no IPS match
[INTERPRO, NO-BLAST]	TRINITY_DN21774_c0_g3_i1	---NA---	240							no IPS match
[INTERPRO, NO-BLAST]	TRINITY_DN21774_c0_g4_i1	---NA---	646							no IPS match
[INTERPRO, NO-BLAST]	TRINITY_DN21787_c0_g1_i1	---NA---	206							no IPS match
[INTERPRO, NO-BLAST]	TRINITY_DN21787_c0_g1_i2	---NA---	224							no IPS match
[INTERPRO, NO-BLAST]	TRINITY_DN21787_c0_g1_i3	---NA---	214							no IPS match
[INTERPRO, NO-BLAST]	TRINITY_DN21787_c1_g1_i1	---NA---	217							no IPS match
[INTERPRO, NO-BLAST]	TRINITY_DN21787_c2_g1_i1	---NA---	222							no IPS match
[INTERPRO, NO-BLAST]	TRINITY_DN21787_c2_g1_i2	---NA---	1212							no IPS match
[INTERPRO, NO-BLAST]	TRINITY_DN21787_c2_g1_i3	---NA---	862							no IPS match
[INTERPRO, NO-BLAST]	TRINITY_DN21787_c2_g2_i1	---NA---	306							no IPS match
[INTERPRO, NO-BLAST]	TRINITY_DN21787_c2_g1_i4	---NA---	315							no IPS match
[INTERPRO, NO-BLAST]	TRINITY_DN21787_c2_g3_i1	---NA---	554							no IPS match
[INTERPRO, NO-BLAST]	TRINITY_DN21787_c2_g1_i5	---NA---	700							no IPS match
[truncated: 64,730 more rows]
