# Supplementary material for: Antennal Transcriptome Analysis and Identification of Candidate Chemosensory Genes of the Harlequin Ladybird Beetle, Harmonia axyridis (Pallas) (Coleoptera: Coccinellidae)
Source: Insects. 2021 Mar 2;12(3):209. doi: 10.3390/insects12030209 (PMC8002065; doi:10.3390/insects12030209)
Supplement: Supplementary file 1 [file insects-12-00209-s001.zip › Supplementary_files_/Table_S3_TPM_.xlsx]

## Sheet: Table_S3_TPM
Table S3: Transcripts per kilobase million (TPM) for the different samples
ID	Male1	Male2	Male3	Female1	Female2	Female3
TRINITY_DN14582_c0_g1_i1	1.95	2.01	3.58	1.6	0	1.45
TRINITY_DN20714_c0_g1_i7	0	2.54	0.07	2.62	4.61	0.71
TRINITY_DN8051_c0_g3_i1	0.32	0.26	0.71	0	0.45	0
TRINITY_DN20780_c3_g2_i3	1.7	2.94	1.33	1.27	0	2
TRINITY_DN5989_c0_g1_i1	0.38	0.46	0.21	0.94	0	0.3
TRINITY_DN6597_c0_g1_i1	1.35	0.16	1.29	0.38	0	0.77
TRINITY_DN20100_c0_g1_i1	2.04	2.36	1.48	0.71	0	1.89
TRINITY_DN2080_c0_g1_i1	0	0	0	0.69	0	0.28
TRINITY_DN22360_c2_g1_i3	2.83	1.8	0.77	0.43	0	0.78
TRINITY_DN22018_c0_g1_i2	0.74	0.92	0	0	0	0
TRINITY_DN23771_c0_g2_i5	10.07	5.59	6.31	5.2	1.26	6.27
TRINITY_DN19816_c0_g7_i1	0.37	0.3	0	0.37	0	0
TRINITY_DN23852_c0_g1_i3	0.43	0	0	0.31	0	0
TRINITY_DN24459_c1_g1_i5	9.19	9.42	7.62	10.33	4.02	11.67
TRINITY_DN3346_c0_g1_i1	2.37	0	0.17	0.44	0	0.71
TRINITY_DN21201_c1_g1_i1	0.87	1.18	0.32	0	0	2.32
TRINITY_DN24303_c0_g1_i4	42.44	30.25	14.44	43.64	8.43	19.37
TRINITY_DN24850_c0_g1_i1	1.57	3.18	1.3	0.39	0	1.87
TRINITY_DN20773_c5_g1_i4	0.35	0.33	0.28	0.16	0	0
TRINITY_DN24445_c1_g2_i1	0	0.66	1.5	0.53	1.91	0.86
TRINITY_DN18051_c0_g1_i3	1.3	0	0.97	0	0	0.49
TRINITY_DN20514_c1_g1_i1	4.57	5.99	3.37	4.66	1.55	1.82
TRINITY_DN23690_c0_g1_i1	0.53	0.45	0.31	0.16	0	0.11
TRINITY_DN13476_c0_g1_i1	0.67	1.6	1.94	1.29	0	1.87
TRINITY_DN22696_c0_g1_i12	0.76	1.68	0	1.45	0	1.17
TRINITY_DN17279_c0_g1_i1	18.49	17.4	11.75	12.83	5.13	13.7
TRINITY_DN23451_c0_g1_i5	1.23	1.98	1.35	1.19	0	0.98
TRINITY_DN21634_c0_g2_i7	0.04	1.28	0	1.24	0.4	0.52
TRINITY_DN6161_c0_g1_i1	0.81	0.26	0.18	0.16	0.58	0.78
TRINITY_DN9411_c0_g2_i1	1.35	0.66	0.3	0.53	0	0.64
TRINITY_DN14784_c0_g1_i1	1.38	0.62	0.69	0.83	0.45	0.65
TRINITY_DN14854_c0_g1_i2	0	0	0	0	0	0
TRINITY_DN6652_c0_g1_i1	0.64	0.52	0.71	0.84	0	0
TRINITY_DN22661_c0_g1_i5	1.35	1.03	0.3	1.25	0	0.58
TRINITY_DN18680_c0_g1_i1	0.75	0	2.09	0.74	0	0.3
TRINITY_DN19022_c0_g2_i9	4.75	1.26	2.07	0.43	0	2.22
TRINITY_DN20814_c1_g2_i28	0	0.66	0.77	0	0.42	1.33
TRINITY_DN24789_c1_g2_i1	0.67	1.1	0.38	1.01	1.69	0.4
TRINITY_DN22946_c0_g1_i1	10.53	6.31	6.73	4.35	3.2	3.98
TRINITY_DN10640_c0_g1_i1	0.73	0.59	0.41	0.85	0.61	1.07
TRINITY_DN13085_c0_g1_i1	0.26	1.03	0.18	0.38	0.49	0.78
TRINITY_DN24664_c1_g1_i2	1.62	2.22	0.17	1.35	0	0.46
TRINITY_DN20256_c1_g1_i10	0.18	0	0	0.53	0	0.37
TRINITY_DN23228_c0_g1_i4	1.81	1.05	0.29	0.26	2.76	0.83
TRINITY_DN16822_c0_g1_i1	2.4	1.62	1.31	0.68	0	0.98
TRINITY_DN16621_c0_g1_i1	62.9	13.09	14.67	20.63	0	2.43
TRINITY_DN12560_c1_g1_i1	0.83	0	0.89	0	1.7	1.3
TRINITY_DN22631_c1_g1_i5	4.59	6.29	2.25	2.58	0.65	1.61
TRINITY_DN19000_c0_g1_i1	34.34	40.44	22.43	28.49	7.63	21.85
TRINITY_DN25662_c0_g1_i1	0	1.82	0	0.73	0	0
TRINITY_DN24044_c0_g1_i2	0	0	0	0.23	0	0.41
TRINITY_DN20965_c0_g1_i1	16.49	16.31	12.17	12.29	8.93	12.97
TRINITY_DN21022_c0_g1_i4	1.24	1.54	2.31	0.39	0	1.41
TRINITY_DN20598_c0_g1_i1	0.8	0.51	0.9	1.54	0.4	0.58
TRINITY_DN9044_c0_g1_i1	0.95	0.73	0.67	0.42	0.69	0.34
TRINITY_DN1011_c0_g1_i1	3.05	0.81	0	0	0	0
TRINITY_DN22437_c3_g2_i1	20.92	13.35	13.9	10.43	1.7	12.72
TRINITY_DN22836_c0_g1_i15	0.11	0.1	0	0	0	0.04
TRINITY_DN22313_c0_g1_i1	14.76	14.24	10.35	10.69	4.66	9.34
TRINITY_DN20076_c0_g1_i2	0.46	0.79	1.02	0.73	0	0.32
TRINITY_DN3666_c0_g1_i1	0	0	0	0	4.81	0
TRINITY_DN20367_c0_g1_i5	0.94	0.71	1.2	0	0	2.53
TRINITY_DN21982_c1_g1_i1	4.08	4.56	1.66	3.36	0.38	2.38
TRINITY_DN17118_c0_g1_i1	1.16	0	0	0	0	0.46
TRINITY_DN29191_c0_g1_i1	1.14	0.46	0	0	0	0
TRINITY_DN17151_c0_g1_i2	5.2	3.87	4.11	2.3	8.66	3.43
TRINITY_DN23427_c1_g2_i1	0	0	0	0	0	1.85
TRINITY_DN4282_c0_g1_i1	0	0	0	0	4.87	0
TRINITY_DN11702_c0_g1_i1	4.05	4.49	1.11	6.9	0	0
TRINITY_DN19368_c4_g7_i1	0.67	2.99	0	2.31	0	0.8
TRINITY_DN20368_c6_g2_i3	0.56	2.31	0.37	0	0.44	0.73
TRINITY_DN18737_c0_g1_i1	4.18	5.22	3.56	3.05	2.11	2.62
TRINITY_DN18051_c0_g1_i5	4.39	1.18	284.36	0.87	3.15	0.7
TRINITY_DN22818_c0_g2_i1	0.13	0.51	0	0.13	0	0
TRINITY_DN23833_c0_g1_i1	1.97	3.04	1.41	1.33	1.06	2.44
TRINITY_DN6230_c0_g1_i1	0.44	0.6	0.33	0.59	0	0.35
TRINITY_DN20312_c0_g2_i3	0.95	2.31	0.52	0.68	1	1.59
TRINITY_DN25422_c0_g1_i1	0	0	1.83	0	0	0
TRINITY_DN23081_c0_g1_i1	0.49	1.16	0	1.39	0	0.38
TRINITY_DN12540_c0_g1_i2	0	0	0	0	2.27	0.65
TRINITY_DN15117_c0_g1_i1	2.97	0.98	1.06	1.37	0	1.91
TRINITY_DN21655_c0_g1_i1	0.52	0.24	0.06	0.15	0	0.15
TRINITY_DN26457_c0_g1_i1	1.87	0	0	0	0	0
TRINITY_DN16853_c0_g1_i5	8.92	6.93	3.11	8.56	1.27	4.66
TRINITY_DN16259_c0_g3_i1	0.79	0.63	0	0	3.27	0
TRINITY_DN15524_c0_g2_i1	0.94	0.74	0.43	0.39	0	0.56
TRINITY_DN24346_c6_g1_i14	0	0	0.33	0	0	0
TRINITY_DN23785_c0_g1_i4	1.03	0.43	0	0.74	0	0.1
TRINITY_DN20625_c0_g1_i2	686.1	537.05	336.36	414.63	311.43	381.51
TRINITY_DN2716_c0_g1_i1	0.51	0.42	0.38	0.68	0	0
TRINITY_DN20546_c0_g1_i2	0.63	0	0	0.22	0	0
TRINITY_DN23303_c0_g1_i1	2.28	1.69	4.74	1.52	3.21	0.94
TRINITY_DN8400_c0_g1_i1	0	0	0	0	2.72	0
TRINITY_DN22398_c1_g3_i2	0.32	0.42	0.45	0	0	0.36
TRINITY_DN15633_c0_g3_i1	0	0	0	0	4.97	0
TRINITY_DN16064_c0_g2_i2	0	0.45	0.19	0.16	0.07	0
TRINITY_DN14519_c0_g1_i4	2.47	1.98	0.67	0.08	0	0.98
TRINITY_DN6371_c0_g1_i1	1.1	0.22	0.61	0.55	4.1	0.22
TRINITY_DN12824_c0_g1_i3	2.01	4.38	1.28	3.87	4.68	2.75
TRINITY_DN24859_c2_g1_i1	1.48	1.92	1.3	2.9	1.35	0.93
TRINITY_DN20764_c0_g1_i2	0.34	0	0	0	4.36	0
TRINITY_DN21281_c0_g2_i1	0	0.65	0	1.56	0	0
TRINITY_DN21945_c0_g3_i2	0	0.4	0	0.49	0	0
TRINITY_DN23788_c4_g1_i1	0	0	0	0.59	0	0
TRINITY_DN21942_c0_g1_i5	0	0.47	0	0	0	0.14
TRINITY_DN25235_c2_g1_i4	0.67	0.9	0.45	0.85	0	1.19
TRINITY_DN7337_c0_g1_i1	0	0	0	0	0	0.72
TRINITY_DN20015_c0_g3_i2	1.83	0.38	1.22	0.44	0	0.51
TRINITY_DN19608_c0_g1_i1	7.02	12.62	6.33	7.27	2	12.23
TRINITY_DN26573_c0_g1_i1	0	2	0	0	2.08	0
TRINITY_DN21749_c0_g5_i1	5.32	11.96	8.22	8.38	2.6	5.42
TRINITY_DN27500_c0_g1_i1	0.34	1.91	0	0	0	1.07
TRINITY_DN18259_c0_g1_i2	1.47	3.15	0	0.73	0	0.88
TRINITY_DN22482_c1_g1_i13	12.67	2.27	9.45	5.7	4.67	4.63
TRINITY_DN20247_c0_g1_i1	0	0	0	0	4.92	0
TRINITY_DN14226_c0_g1_i2	0.28	0.46	0	0.28	0	0
TRINITY_DN5083_c0_g1_i1	0	0	0	0	0	1.6
TRINITY_DN24555_c1_g1_i5	0.25	0.88	0.23	0.21	0.08	0.29
TRINITY_DN22040_c0_g2_i2	0	0	0	0	1.53	0
TRINITY_DN14701_c0_g1_i1	40.16	37.88	30.57	29.26	25.82	33.16
TRINITY_DN4927_c0_g1_i1	1.65	0	0.89	0.79	0	0.65
TRINITY_DN21380_c0_g1_i2	0	0	0	0.63	0	0
TRINITY_DN15973_c0_g1_i1	0.84	0	1.03	2.98	1.44	0.36
TRINITY_DN16796_c0_g1_i4	1.25	8.51	2.28	3.9	1.99	1.64
TRINITY_DN18601_c0_g1_i1	39.31	32.75	26.36	24.46	11	24.47
TRINITY_DN24959_c1_g1_i2	9.95	7.63	11.34	5.04	0.71	10.09
TRINITY_DN21599_c0_g1_i2	1.35	1.28	0.85	1.23	0.5	1.18
TRINITY_DN19572_c2_g1_i1	0	0	0	0	0.49	0
TRINITY_DN20396_c0_g1_i1	1.86	3.98	0.95	0.93	0.59	3.45
TRINITY_DN23719_c0_g3_i2	3.01	1.13	0.66	1.37	1.12	0.83
TRINITY_DN24692_c1_g2_i4	2.4	2.97	1.23	5.22	0	2.69
TRINITY_DN20020_c0_g2_i1	2.85	4.33	0.71	4.56	0.97	4.94
TRINITY_DN15432_c0_g1_i2	21.35	25.46	31.25	24.23	14.73	41.63
TRINITY_DN13415_c0_g1_i2	0.17	0.2	0	0.21	0	0
TRINITY_DN22961_c0_g1_i3	23.6	16.2	18.58	12.29	8.88	16.42
TRINITY_DN22326_c0_g1_i8	0.26	0.54	0.26	0.17	0	0.31
TRINITY_DN23939_c0_g5_i1	1.64	0.29	0.11	0.15	0.19	0.54
TRINITY_DN20745_c0_g2_i6	1.67	0.38	2.42	0.85	0.34	1.32
TRINITY_DN27503_c0_g1_i1	2.65	0	0	0	0	0
TRINITY_DN21390_c0_g1_i2	0	0.77	0	0	0	0.84
TRINITY_DN14092_c0_g1_i1	2.88	1.17	1.59	1.42	4.3	0
TRINITY_DN19479_c0_g1_i4	5.77	6.33	8.24	4.43	16.68	5.26
TRINITY_DN4785_c0_g1_i1	1.42	0.21	0.87	0.39	12.24	0.41
TRINITY_DN25217_c0_g1_i6	0	0	0	0	0	0
TRINITY_DN26102_c0_g1_i1	0.95	0	1.02	0	0	0
TRINITY_DN5800_c0_g2_i1	0.55	1.33	0	0.54	1.17	0.44
TRINITY_DN17894_c0_g1_i19	0.01	4.35	0.87	0.2	0.01	2.31
TRINITY_DN23226_c1_g1_i1	0.43	0	0	0.42	0	0.68
TRINITY_DN13382_c0_g1_i2	0.73	0.97	0.64	0.46	0.53	0.16
TRINITY_DN20302_c0_g4_i1	0.87	0.46	0.64	0.78	0.48	0.33
TRINITY_DN20340_c0_g2_i2	2.93	2.36	1.84	1.83	0.49	2.29
TRINITY_DN24001_c0_g1_i4	0	0.55	0	0.87	0	0
TRINITY_DN5867_c0_g1_i1	0	0	0	0	3.29	0
TRINITY_DN14823_c0_g1_i1	6.58	6.07	5.98	5.25	12.32	3.44
TRINITY_DN18084_c0_g1_i1	14.42	14.68	12.47	9.14	10.7	9.79
TRINITY_DN19079_c0_g1_i2	50.43	40.67	40.07	33.61	18.04	36.17
TRINITY_DN25657_c0_g1_i1	0.34	0	0	0.33	0	0.54
TRINITY_DN20399_c0_g1_i2	1.65	2.22	3.63	5.21	0	2.33
TRINITY_DN23281_c0_g2_i1	1.36	0.3	0.55	0.25	0.36	0.4
TRINITY_DN23865_c1_g1_i4	1.64	4.52	0	4.98	0	0.45
TRINITY_DN29446_c0_g1_i1	0.56	0.91	0	1.09	0	0
TRINITY_DN16084_c0_g1_i1	0.32	1.7	1.6	1.44	2	1.47
TRINITY_DN16299_c0_g1_i2	2.57	3.94	1.69	1.4	2.45	1.75
TRINITY_DN16651_c2_g2_i1	57.63	49.67	39.64	55.78	44.22	40.02
TRINITY_DN18487_c2_g2_i1	0.42	1.45	0.23	0.47	0.61	0.13
TRINITY_DN19682_c7_g1_i2	0.48	0.77	0	0.47	0	0
TRINITY_DN16739_c0_g1_i3	2.21	1.05	1.28	1.59	0	1.83
TRINITY_DN24444_c1_g3_i1	0.85	3.08	0.47	0	1.78	0.34
TRINITY_DN19326_c0_g1_i2	10.89	0.3	0.71	1.15	0	0.96
TRINITY_DN15661_c0_g2_i1	1.18	0	0.64	1.14	0	0.93
TRINITY_DN21179_c2_g1_i1	0.82	1.12	0	0	0.48	0.86
TRINITY_DN21882_c0_g2_i9	3.47	1.96	2.17	0.77	1.81	1.64
TRINITY_DN23064_c0_g1_i4	4.88	4.31	2.68	4.32	0	2.9
TRINITY_DN23706_c0_g2_i1	21.71	17.7	14.56	10.27	12.63	18.83
TRINITY_DN19488_c0_g1_i1	8.57	6.74	6.19	4.05	6.34	4.01
TRINITY_DN19794_c0_g3_i1	9153.02	3686.69	4544.12	4580.14	2317.05	3706.39
TRINITY_DN14814_c0_g1_i6	10.05	8.67	8.32	3.1	1.46	9.1
TRINITY_DN20712_c0_g2_i1	2.64	3.13	2.51	1.46	0	1.48
TRINITY_DN11851_c0_g1_i1	14.76	7.81	9.54	12.18	8.36	12.72
TRINITY_DN9616_c0_g1_i1	0.99	0.16	0	0	0	0
TRINITY_DN25231_c7_g2_i2	0	0	0.7	0	2.24	1.01
TRINITY_DN19920_c0_g1_i1	0.67	1.52	0	0	0	0
TRINITY_DN24621_c2_g1_i1	1.77	1.3	1.19	0.88	1.77	1.27
TRINITY_DN20479_c0_g7_i1	0.74	0.3	0.41	0	0	0
TRINITY_DN7617_c0_g1_i1	1.47	1.61	1.21	0.99	1.85	0.47
TRINITY_DN1377_c0_g1_i1	1.07	0.43	0	0	0	0.42
TRINITY_DN26390_c0_g1_i1	1.94	0	0	0	0	0.51
TRINITY_DN9438_c0_g1_i1	0.76	0	0.82	0	0	0
TRINITY_DN18913_c0_g2_i2	0	1.16	0.37	0	1.54	0
TRINITY_DN17060_c0_g1_i1	3.06	2.42	2.03	1.89	0	4.23
TRINITY_DN1877_c0_g1_i1	0.57	0.69	0.95	1.13	0.8	0.23
TRINITY_DN17345_c0_g1_i3	0	0	5.43	0.17	0	0.37
TRINITY_DN24333_c0_g1_i4	108.1	169.94	94.18	98.81	57.16	96.26
TRINITY_DN17524_c0_g1_i1	0.36	0.17	0.2	0	0	0.29
TRINITY_DN22949_c0_g1_i1	2.48	3.97	6.25	4.74	0	1.95
TRINITY_DN16243_c0_g1_i2	0.53	1.35	0.79	0.55	0.69	0.9
TRINITY_DN19784_c0_g5_i1	0.98	0.4	0	0	0	0
TRINITY_DN26866_c0_g1_i1	0.36	0.88	0	0.71	2.03	0.29
TRINITY_DN20478_c1_g1_i1	2.98	0	3.37	1.36	0	0
TRINITY_DN19127_c4_g6_i1	0	0	0	0	0	0
TRINITY_DN27565_c0_g1_i1	1.15	0	1.89	0	0	0.46
TRINITY_DN15223_c0_g1_i1	0.32	0.21	0.24	0.14	0	1.18
TRINITY_DN7818_c0_g1_i1	1.43	1.15	1.56	2.07	2.97	0.57
TRINITY_DN19312_c0_g1_i9	0	0	0	0.33	0	0
TRINITY_DN5356_c0_g1_i1	0	0	0	0	0	0
TRINITY_DN24123_c0_g1_i3	0.48	1.08	1.02	1.49	0	0.27
TRINITY_DN21827_c0_g1_i4	1.88	0.46	0	1.64	0	0.6
TRINITY_DN25825_c0_g1_i1	0	1.04	1.07	0	0	0.26
TRINITY_DN19747_c3_g1_i6	0.8	0	1.62	0	0	0.63
TRINITY_DN23410_c0_g1_i1	25.2	26.95	23.2	19.37	0	18.3
TRINITY_DN7756_c0_g1_i1	0	0	0	0.93	0	0.77
TRINITY_DN26495_c0_g1_i1	0	0	0	0	13.92	0
TRINITY_DN6859_c0_g1_i1	0.73	0	0.79	0.7	0.5	0
TRINITY_DN23230_c0_g1_i4	0	0	0	0	0	0
TRINITY_DN19493_c0_g1_i1	6.48	9.06	5.83	7.08	4.99	5.06
TRINITY_DN21179_c2_g1_i3	0	0	1.12	0.31	0	0
TRINITY_DN24782_c0_g1_i11	5.53	2.69	7.53	4.41	4.82	4.94
TRINITY_DN24139_c0_g2_i2	13.24	12.16	8.56	7.46	2.59	11.85
TRINITY_DN22344_c0_g3_i1	0	1.86	1.39	0.57	0.73	1.2
TRINITY_DN21303_c0_g1_i4	0	0	0.31	0	0.45	0
TRINITY_DN23764_c0_g2_i3	0.93	0.17	0	0.39	0.09	0
TRINITY_DN23413_c0_g2_i1	0	0.46	0	0.56	0	0.46
TRINITY_DN24831_c1_g1_i2	6.78	9.85	3.3	4.42	0	12.52
TRINITY_DN19312_c0_g1_i3	0	0	0	0.3	0	0.24
TRINITY_DN8014_c0_g1_i2	0	0.17	0	0.33	1.66	0.27
TRINITY_DN19737_c1_g4_i2	0	0	0.71	0	0	0
TRINITY_DN23301_c0_g1_i2	47.75	35.72	42.8	23.09	34.9	48.17
TRINITY_DN18681_c0_g1_i3	11.2	13.96	14.63	12.1	14.22	14.2
TRINITY_DN13751_c0_g1_i1	0	0	0	0	9.53	0
TRINITY_DN17995_c0_g1_i1	3.23	3.96	1.72	2.19	0.78	2.66
TRINITY_DN16884_c0_g1_i2	4.8	4.69	1.56	3.96	2.3	2.79
TRINITY_DN17626_c0_g1_i2	0	0	0	0	0	0
TRINITY_DN21751_c0_g2_i1	5.41	2.5	1.58	3.03	0	1.7
TRINITY_DN18873_c0_g1_i2	1.21	0.74	1.01	1.49	0	0
TRINITY_DN18570_c0_g1_i1	1.87	0	0	0	0	0
TRINITY_DN8015_c0_g1_i1	0	0.54	2.93	0	0	0.53
TRINITY_DN18148_c1_g5_i1	0.19	0.49	0.49	0.55	0	0
TRINITY_DN17918_c0_g1_i1	0.23	0.37	0.25	0	0	0
TRINITY_DN22191_c0_g1_i1	3.04	2.56	1.69	2.04	0.48	2.6
TRINITY_DN7771_c0_g1_i1	1.04	0.84	0	1.52	0	0
TRINITY_DN18487_c4_g4_i7	0.24	0	0	0.66	0.43	0.32
TRINITY_DN21089_c0_g1_i1	5.92	7.76	4.39	4.64	2.11	3.73
TRINITY_DN16793_c0_g1_i3	4.7	2.15	2.25	2.78	0	3.09
TRINITY_DN29010_c0_g1_i1	0.68	0.55	0	0	0	0.54
TRINITY_DN28512_c0_g1_i1	1.1	0.44	0	0	0	0.44
TRINITY_DN6079_c0_g1_i1	0.83	0.91	0.62	0.28	0.47	0.37
TRINITY_DN23171_c0_g1_i11	2.83	2.83	3.03	2	1.45	1.94
TRINITY_DN19241_c0_g1_i2	10.1	0	0.3	0	0	0
TRINITY_DN8034_c0_g1_i1	0.5	1.64	1.13	1.18	0.36	0.13
TRINITY_DN18359_c1_g1_i13	0.53	0.55	0.57	0.24	1.13	0.24
TRINITY_DN24268_c0_g1_i1	0.68	0.51	0	0.35	0	0.37
TRINITY_DN7209_c0_g1_i1	1.76	0.24	0.65	0.29	1.24	0.93
TRINITY_DN8451_c0_g1_i1	0.43	0	0	0	0	1.03
TRINITY_DN19746_c0_g2_i1	0.77	0.81	0.23	0.13	0	0.62
TRINITY_DN16412_c0_g1_i1	4.98	2.77	1.75	4.8	0	2.83
TRINITY_DN23427_c1_g1_i11	0.33	0	0	0	1.07	0.59
TRINITY_DN20478_c2_g1_i3	0	0	0	0.42	0	0
TRINITY_DN29640_c0_g1_i1	2.24	0	0	1.43	0	0
TRINITY_DN24766_c3_g1_i6	11.92	5.45	3.68	12.58	8.74	16.77
TRINITY_DN16065_c0_g1_i2	0.73	0.39	0.18	0	0	0.42
TRINITY_DN22168_c0_g1_i16	1.46	0.79	1.79	0.67	0	0.78
TRINITY_DN15576_c0_g1_i2	10.45	12.21	6.99	8.26	5.83	4.42
TRINITY_DN16569_c0_g1_i2	0	0	0.09	0	7.37	0
TRINITY_DN5624_c0_g2_i1	0.53	0.27	0.22	0.47	0	0.21
TRINITY_DN21215_c1_g1_i3	0.35	0.26	0	0.19	0	0.13
TRINITY_DN5403_c0_g1_i1	1.08	0.99	0.15	0.68	0	0.43
TRINITY_DN24937_c4_g1_i2	22.85	22.31	15.85	15.02	7.09	19.9
TRINITY_DN19991_c6_g1_i2	0.24	0	0.45	0.41	0	0
TRINITY_DN7870_c0_g1_i1	0.18	0.63	0.27	0.48	0	0.62
TRINITY_DN24227_c0_g1_i3	1	0.36	0.16	0.11	0	0.4
TRINITY_DN23898_c0_g1_i5	14.23	10.79	6.01	12.41	0	6.34
TRINITY_DN23612_c1_g1_i1	0.78	1.24	0.44	0.34	0	0.51
TRINITY_DN23588_c0_g1_i4	2.64	1.02	0	0.36	0	0.25
TRINITY_DN23522_c0_g1_i1	5.69	18.78	13.7	7.17	32.41	4.5
TRINITY_DN21508_c0_g1_i2	8.04	5.9	4.9	5.7	3.09	5.75
TRINITY_DN20291_c2_g1_i13	0	0	0	0.06	0	0
TRINITY_DN24060_c0_g1_i1	2.1	0.6	0.51	0.39	0.38	0.12
TRINITY_DN23750_c0_g1_i7	0.58	0.03	0.2	0.06	0	0.11
TRINITY_DN18907_c0_g2_i1	1.26	0	0.28	0	1.25	0.4
TRINITY_DN21343_c0_g1_i6	0.12	0.3	0	0.32	0	0
TRINITY_DN10951_c0_g1_i1	0	0	0	0	10.62	0
TRINITY_DN19861_c0_g1_i12	0	0	0.31	0.47	0	0.32
TRINITY_DN1156_c0_g1_i1	0.48	0.39	0.53	0	0	0
TRINITY_DN14404_c0_g1_i1	1.56	0.62	0	0.75	0	1.28
TRINITY_DN12247_c0_g1_i1	1.09	0	0	0	0	0
TRINITY_DN21140_c0_g1_i1	0	0.31	0.11	0	0	0
TRINITY_DN16108_c0_g1_i1	37.94	30.07	22.22	31.44	12.67	22.6
TRINITY_DN21775_c0_g1_i3	10.31	10.27	6.22	6.7	2.63	10.82
TRINITY_DN29177_c0_g1_i1	0.45	0.22	0.31	0.09	0	0.58
TRINITY_DN18945_c0_g1_i2	5.58	4.94	3.99	5.6	3.88	3.73
TRINITY_DN21076_c0_g1_i2	0.87	0.48	0	0.01	0	1.71
TRINITY_DN22025_c0_g2_i1	0.76	0	0	1.45	0	0
TRINITY_DN17009_c0_g1_i2	10.83	9.45	12.21	13.13	9.15	12.22
TRINITY_DN19479_c0_g1_i3	0.06	0	4.61	1.6	1.42	1.47
TRINITY_DN21001_c0_g1_i1	3.41	6.29	2.92	5.71	1.64	4.4
TRINITY_DN22264_c0_g1_i14	0.62	4.25	1.15	3.66	0	1.58
TRINITY_DN29634_c0_g1_i1	0	0.39	0.53	0.47	0	0.39
TRINITY_DN4736_c0_g1_i1	0.84	1.34	0	0	5.76	0
TRINITY_DN19407_c1_g6_i5	0	0	0.27	0.03	1.09	0.33
TRINITY_DN16497_c0_g1_i1	1.68	1.85	1.19	1.26	0.52	1.39
TRINITY_DN19557_c7_g3_i1	0.27	0.66	0.3	0.54	0	0
TRINITY_DN24229_c1_g1_i1	0.28	0.33	0	0.24	0	0.24
TRINITY_DN22071_c4_g1_i8	0	0	0	0	0	0
TRINITY_DN13007_c0_g1_i1	0.95	0.76	1.02	0	0	0
TRINITY_DN21098_c2_g1_i2	0.36	0.58	0	0	1.01	0
TRINITY_DN7683_c0_g1_i1	0	0	0	0	17.31	0
TRINITY_DN21761_c2_g1_i7	0.22	0	0.05	0.03	0	0.06
TRINITY_DN24411_c4_g3_i2	0.53	1.62	1.25	0.37	0.32	0.57
TRINITY_DN15525_c0_g1_i3	0.09	0.5	0.88	0.48	0	0.41
TRINITY_DN23391_c1_g1_i2	0.48	0.31	0	0.35	0	0
TRINITY_DN19315_c0_g2_i1	0.85	0.7	1.91	1.06	2.13	0.85
TRINITY_DN24522_c1_g1_i3	29.28	20.4	10.32	18.54	3.09	12.61
TRINITY_DN4150_c0_g1_i1	0.2	0	0.22	0.2	2.12	0.32
TRINITY_DN22380_c0_g1_i3	1.93	1.83	1.6	1.52	0.38	1.75
TRINITY_DN16561_c0_g1_i1	175.43	182.37	165.78	127.22	249.19	134.06
TRINITY_DN24346_c6_g1_i17	0	0.23	0.31	0	0	0
TRINITY_DN20237_c0_g1_i2	3.12	1.15	1.52	1.36	0.73	1.55
TRINITY_DN9541_c0_g2_i1	5.1	0	0.3	0	1.16	0.22
TRINITY_DN23042_c0_g1_i5	5.53	6.79	3.25	7.6	0	3.78
TRINITY_DN16462_c0_g1_i2	0	0	0.16	0.08	13.77	0
TRINITY_DN7919_c0_g1_i1	0	1.03	0	0	0	0.34
TRINITY_DN13875_c0_g1_i1	6.29	7.57	4.11	3.89	19.71	7.01
TRINITY_DN20971_c0_g2_i1	0	1.28	0.87	0	0	0
TRINITY_DN23962_c1_g1_i3	1.69	1.01	0.57	1.41	0	1.14
TRINITY_DN23677_c0_g1_i6	0.29	1.01	0.18	0.38	0	0.86
TRINITY_DN25105_c0_g2_i2	4.13	2.86	1.56	2.29	0	2.93
TRINITY_DN19826_c0_g1_i1	9.32	8.92	9.76	6.79	5.63	8.52
TRINITY_DN24098_c0_g1_i2	2	1.74	3.14	1.79	1.22	1.39
TRINITY_DN16622_c3_g2_i6	0	0	0	0.59	0	0
TRINITY_DN6048_c0_g1_i1	22.81	16.14	14.21	12.56	19.29	20.07
TRINITY_DN16770_c0_g1_i1	3.14	4.57	3.2	3.75	1.52	2.76
TRINITY_DN14015_c0_g2_i1	5.99	3.99	1.07	4.75	8.89	1.57
TRINITY_DN12967_c0_g1_i1	3.46	2.76	3.87	2.48	0	6.1
TRINITY_DN16608_c0_g2_i1	0	0.55	0	0	0	0.54
TRINITY_DN20226_c0_g1_i2	0	1.34	0.3	0.13	0	0.82
TRINITY_DN25017_c0_g1_i1	0	0.44	0.9	0	0	1.29
TRINITY_DN19083_c5_g2_i7	0	0	0	0.9	0	0
TRINITY_DN27252_c0_g1_i1	0	0	1.02	0	3.91	0
TRINITY_DN23807_c0_g1_i2	0.3	0	0.33	0	0	0
TRINITY_DN23533_c0_g2_i6	1.09	0.98	0	0	0	1.14
TRINITY_DN24526_c2_g2_i3	0	0	0	0	0	0
TRINITY_DN17111_c0_g2_i2	2.08	0.79	1.1	0.56	2.49	1.13
TRINITY_DN19031_c0_g2_i4	0.14	0.48	0.68	1.02	0.24	0
TRINITY_DN15859_c0_g1_i1	0.19	0.11	0.2	0.42	0.9	0.33
TRINITY_DN24726_c0_g1_i1	9.6	5.61	1.25	7.69	0	6.86
TRINITY_DN19213_c2_g1_i8	0.47	0.76	1.02	0.11	1.17	0.71
TRINITY_DN23952_c1_g2_i11	0	0	0	0	0	0
TRINITY_DN28553_c0_g1_i1	0	0	0	0	0	0
TRINITY_DN19164_c0_g2_i6	0	0.2	0	0	0	0
TRINITY_DN4905_c0_g1_i1	0.92	0.3	0.21	0	1.45	0.15
TRINITY_DN18900_c0_g1_i4	0.76	0	0	0	0	0.6
TRINITY_DN25134_c0_g2_i1	1.02	1.62	0	0	0	0
TRINITY_DN21482_c0_g1_i3	0.57	0.59	0.18	0.34	0.12	0.28
TRINITY_DN17659_c0_g1_i1	17.08	19.91	12.02	16.99	4.67	15.58
TRINITY_DN25277_c3_g3_i1	20.27	17.28	14.32	11.64	14.94	9.31
TRINITY_DN5737_c0_g1_i1	0.6	0.21	0.58	0.86	0	0.48
TRINITY_DN21163_c0_g1_i4	1.08	2.67	0.45	1.95	0	0.63
TRINITY_DN19293_c0_g1_i2	13.14	11.45	10.1	8.82	6.78	7.15
TRINITY_DN26681_c0_g1_i1	0	0	1.89	0	0	0
TRINITY_DN24691_c2_g1_i2	6.48	8.26	6.26	6.38	2.93	4.8
TRINITY_DN27254_c0_g1_i1	0	1.34	0.61	0	0	0
TRINITY_DN18748_c0_g1_i1	3.71	1	1.12	2.07	0.5	0.88
TRINITY_DN24016_c0_g3_i3	3.75	2.59	1	2	0.15	1.38
TRINITY_DN22457_c0_g1_i14	1.4	0.87	0.93	1.9	3.13	2.61
TRINITY_DN21169_c0_g1_i8	2.5	0.81	1.12	0.92	0.93	2.3
TRINITY_DN24582_c2_g2_i2	0.81	2.43	1.75	3.39	0	1.8
TRINITY_DN17532_c0_g1_i1	12.54	10.93	9.27	11.99	6.27	8.44
TRINITY_DN17719_c1_g1_i4	1.46	3.06	2.05	1.97	0	0.58
TRINITY_DN20929_c0_g2_i1	9.5	11.18	7.89	8.5	2.24	6.15
TRINITY_DN16313_c0_g2_i2	0	0	0	0	0	0
TRINITY_DN20380_c0_g1_i1	4.43	3.64	2.4	2.94	0.59	2.27
TRINITY_DN20901_c0_g1_i1	4.54	1.27	2.32	2.29	2.42	3.01
TRINITY_DN19217_c0_g1_i3	0.57	0.7	0.96	0	0.62	0.34
TRINITY_DN22456_c2_g1_i2	0	0	0.93	0	4.42	0
TRINITY_DN15213_c0_g2_i1	0	0	0.67	0	0	0
TRINITY_DN17904_c0_g1_i4	1	0.27	0.74	0.99	0	0
TRINITY_DN24776_c0_g2_i7	0	0	0	0	0.2	0
TRINITY_DN18643_c1_g2_i3	0.25	0	0.45	0	0	0.48
TRINITY_DN19166_c3_g1_i5	0.13	0.26	0.12	0.51	0	0.17
TRINITY_DN23460_c0_g1_i1	0.81	1.94	1.24	2.45	0	2.56
TRINITY_DN23523_c0_g1_i4	0.58	0.09	0.04	0.26	0.55	0.19
TRINITY_DN22470_c0_g1_i3	0.77	1.03	0.38	0.68	0	0.32
TRINITY_DN15673_c0_g1_i2	0	0	0	0	16.85	0
TRINITY_DN13781_c0_g1_i1	0	1.71	1.15	0	0	0
TRINITY_DN25235_c2_g1_i1	0.33	0	0	0	0	0.26
TRINITY_DN14270_c0_g1_i4	2.18	7.16	4.25	0.32	1.29	6.48
TRINITY_DN22354_c0_g2_i3	0.61	0	0.47	0.16	0	0
TRINITY_DN22735_c0_g1_i4	2.52	2.39	0.6	1.61	0	0.94
TRINITY_DN21907_c0_g1_i2	46.29	81.92	53.67	39.47	72.05	64.61
TRINITY_DN13734_c0_g1_i1	13.7	6.21	8.2	7.02	1.55	9.84
TRINITY_DN24360_c0_g2_i1	0.9	1.41	1.22	0.38	0	0.34
TRINITY_DN23564_c0_g1_i3	0.39	1.48	0.38	0	0	0.42
TRINITY_DN20120_c2_g1_i5	0.06	0.24	0	0	0.5	0.15
TRINITY_DN20245_c1_g7_i1	0.63	0	0	0	0	0.25
TRINITY_DN24107_c0_g1_i4	11.49	7.03	4.81	6.46	1.25	5.88
TRINITY_DN6564_c0_g1_i1	26.93	14.7	13.31	6.89	14.96	16.69
TRINITY_DN21313_c0_g2_i1	18.43	18.76	13.19	13.4	6.19	13.64
TRINITY_DN22508_c0_g3_i1	0.21	2.28	0.36	0.22	1.01	0.52
TRINITY_DN28899_c0_g1_i1	0	0	1.05	0.93	0	0.38
TRINITY_DN22798_c8_g1_i1	0.62	1	0	1.81	0	0
TRINITY_DN22348_c0_g1_i19	0	0.52	0	0.21	0.46	0
TRINITY_DN23419_c0_g1_i1	0.52	1.07	0.63	0.7	0	0.33
TRINITY_DN24034_c0_g2_i1	44.4	22.66	43.11	23.42	12.86	27.69
TRINITY_DN26854_c0_g1_i1	0.78	0	0	0	0	0.62
TRINITY_DN9514_c0_g1_i1	17.04	6.85	2.14	1.9	0	6.22
TRINITY_DN23583_c0_g1_i2	4.21	4.85	3.87	4.16	1.78	2.58
TRINITY_DN19520_c0_g1_i9	0.51	0.9	0	0.26	0.51	0.08
TRINITY_DN23012_c0_g1_i5	2.3	2.21	0	2.07	0	1.19
TRINITY_DN20080_c2_g1_i2	2.07	3	2.07	2.47	0	1.61
TRINITY_DN21317_c0_g1_i5	0.51	35.71	9.46	26.04	22.05	18.36
TRINITY_DN878_c0_g1_i1	0	0	0	0	8.34	0
TRINITY_DN19747_c3_g3_i2	2.2	0.28	0.35	0.93	0	0
TRINITY_DN20688_c0_g1_i2	1.49	1.13	1.68	1.11	0	0.54
TRINITY_DN24211_c3_g1_i1	0	0	0.61	0	1.94	0.22
TRINITY_DN17500_c0_g1_i2	0	0	0	0	3.38	0
TRINITY_DN17894_c0_g1_i26	0.01	2.41	0.05	0	0	0.47
TRINITY_DN11357_c0_g1_i1	1.84	2.2	0.99	1.75	0	1.45
TRINITY_DN19979_c0_g1_i2	1.24	0	0.24	0.43	1.08	0.34
TRINITY_DN21496_c5_g1_i3	0.49	0.32	0	0.1	0	0.25
TRINITY_DN21560_c0_g1_i1	0	0.52	0.12	0.36	0.46	0.31
TRINITY_DN22052_c0_g1_i1	1.5	0	0.45	0.3	0.96	0.33
TRINITY_DN19082_c0_g1_i2	1.78	0.98	1.17	2.02	0	1.15
TRINITY_DN20353_c1_g2_i5	0.95	0.55	0.78	1.12	0	0.69
TRINITY_DN23159_c2_g4_i5	99.59	270.82	89.71	98.64	70.46	234.62
TRINITY_DN17702_c0_g1_i2	4.25	3.47	3.68	4.04	2.51	2.37
TRINITY_DN19113_c0_g1_i2	20.48	25.99	18.39	20.08	11.25	16.63
TRINITY_DN24325_c0_g1_i1	1.2	0.48	0	0	0	2.86
TRINITY_DN18531_c0_g1_i2	1.62	0	0	0.7	0	0
TRINITY_DN10425_c0_g1_i2	2.96	3.87	1.77	0.63	0	0.51
TRINITY_DN24160_c0_g2_i3	36.68	25.13	23	25.46	7.41	23.95
TRINITY_DN18975_c2_g1_i2	0.18	0.14	0.2	0	1.01	0
TRINITY_DN27947_c0_g1_i1	0	0.59	0	0	0	0
TRINITY_DN18968_c0_g1_i5	0.25	0.32	0.03	0	0	0
TRINITY_DN27426_c0_g1_i1	1.01	0	0	0	0	0
TRINITY_DN22232_c0_g1_i1	0	0	0	0	0	0
TRINITY_DN7001_c0_g1_i1	1.47	0.04	0.59	0	5.85	0.25
TRINITY_DN15503_c0_g1_i1	1.96	0.78	0	0	0	0.77
TRINITY_DN24732_c2_g1_i2	2.44	1.46	0.82	1.72	0	1.85
TRINITY_DN16894_c0_g1_i3	0	0.84	0	0	0	0
TRINITY_DN21149_c0_g1_i3	17.19	17.04	12.42	13.43	3.64	11.43
TRINITY_DN24267_c0_g3_i1	4.61	3.18	1.79	3.42	0.49	1.47
TRINITY_DN21762_c0_g4_i1	0.65	1.48	0.58	0.26	0.65	0.62
TRINITY_DN23506_c0_g1_i4	0	0	0	0.15	0	0
TRINITY_DN18069_c2_g2_i1	0	0	0	0	0.95	0
TRINITY_DN22141_c0_g1_i2	0	1.21	0	0.58	0	0
TRINITY_DN14892_c0_g1_i1	5.57	3.27	0	1.73	0	1.76
TRINITY_DN28934_c0_g1_i1	0	0	0.98	0	0	2.14
TRINITY_DN295_c0_g1_i1	0	1.4	1.89	0.84	0	0
TRINITY_DN17939_c1_g1_i7	0	0.82	0.12	0	0.13	0.18
TRINITY_DN22489_c2_g1_i1	0.31	0	0.33	0.28	0	0.5
TRINITY_DN26900_c0_g1_i1	3.89	0.79	1.6	0.47	1.7	1.16
TRINITY_DN385_c0_g1_i1	0.58	0.32	0.22	0.58	0	0.78
TRINITY_DN2246_c0_g1_i1	0.8	0.26	0.36	0.48	0	0.13
TRINITY_DN20486_c0_g1_i2	0.33	0	0	0	0.02	0.23
TRINITY_DN16839_c0_g1_i2	0.58	0.61	0.34	0.6	0.23	0.12
TRINITY_DN24824_c1_g1_i1	0.52	0.29	0.19	0.11	0	0.15
TRINITY_DN10980_c0_g1_i1	0.18	0	0	0	6.82	0
TRINITY_DN16573_c0_g1_i1	0.34	1.18	0.42	0.69	0.65	1.37
TRINITY_DN6155_c0_g1_i1	0.4	0.33	0	0.79	1.69	0.64
TRINITY_DN24741_c0_g1_i1	1.69	0.55	0	1	0	0.8
TRINITY_DN9246_c0_g1_i1	0	0	0	0	2.93	0
TRINITY_DN24584_c3_g1_i1	4.2	5.29	2.96	2.88	1.41	3.86
TRINITY_DN14457_c0_g1_i2	7.02	4.28	4.41	4.63	7.85	6.86
TRINITY_DN24836_c1_g1_i3	30.17	19.16	10.76	17.15	0	21.68
TRINITY_DN27888_c0_g1_i1	0.34	1.12	0.38	0	0	0.27
TRINITY_DN27255_c0_g1_i1	0.33	0.79	0	0.64	0	0
TRINITY_DN23239_c0_g1_i1	6.39	6.37	4.01	3.19	3.47	3.35
TRINITY_DN20573_c1_g3_i1	0.82	0.22	0.3	1.63	0	0
TRINITY_DN20427_c2_g2_i6	0.14	0.05	0.43	0	0.04	0.05
TRINITY_DN26464_c0_g1_i1	2.14	0	0	0	0	0
TRINITY_DN23765_c0_g3_i4	0.37	1.18	0.35	0.48	1.24	0.19
TRINITY_DN20044_c0_g1_i1	1.52	1.88	1.86	2	0	1.08
TRINITY_DN21973_c0_g1_i2	23.47	19.68	18.39	16.55	12	16.04
TRINITY_DN21295_c0_g2_i1	2.84	3.65	2.44	2.07	2.69	1.95
TRINITY_DN23638_c0_g1_i1	6.07	5.49	3.64	5.01	1.25	3.8
TRINITY_DN5569_c0_g1_i1	5.04	3.38	4.28	2.35	3.36	2.36
TRINITY_DN21255_c2_g1_i21	1.42	0	0	1.36	0	0
TRINITY_DN8109_c0_g1_i1	1.4	0.98	0.22	0.2	0	0.48
TRINITY_DN27519_c0_g1_i1	0	0	0	0	6.8	0
TRINITY_DN24626_c0_g1_i2	1.96	2.33	1.16	1.34	0.26	1.52
TRINITY_DN20359_c0_g1_i2	5.53	1.63	3.14	1.76	0.64	1.13
TRINITY_DN15986_c0_g1_i1	2.65	2.36	3.5	0	0	2.29
TRINITY_DN18612_c0_g1_i1	1.41	1.43	1.02	1.31	0.31	0.75
TRINITY_DN21467_c0_g1_i8	0.56	0.45	1.08	0	0	0.3
TRINITY_DN17403_c0_g1_i1	85.06	71.11	66.3	57.53	47.28	67.33
TRINITY_DN22861_c0_g3_i3	1.36	0.17	0	0.39	0	0.13
TRINITY_DN21946_c0_g2_i1	56.42	42.13	45.88	21.19	18.32	34.55
TRINITY_DN20871_c0_g1_i1	0.75	1.13	0.52	0.68	0	0.96
TRINITY_DN27573_c0_g1_i1	0	0	0.44	0	2.22	0.31
TRINITY_DN22264_c0_g1_i17	0	0	0	0	0.11	0
TRINITY_DN23171_c0_g1_i17	0.84	0.63	0.23	0.2	0	0.02
TRINITY_DN8504_c0_g1_i1	0	0	0	0	3.59	0
TRINITY_DN12563_c0_g1_i1	1.01	1.09	1.12	0.33	0	1.61
TRINITY_DN5709_c0_g1_i1	0.44	0.54	0.99	0	0.47	0.35
TRINITY_DN15564_c0_g1_i10	2.34	1.51	1.21	0.98	0.32	2.11
TRINITY_DN16608_c0_g1_i2	0.08	0.32	0	0	0	0
TRINITY_DN21764_c4_g1_i2	0.37	0	0	0	0	0
TRINITY_DN19747_c3_g4_i4	0.72	1.57	1.06	2.21	0.77	0.31
TRINITY_DN13317_c0_g1_i2	9.86	12.15	13.76	10.41	4.12	13.65
TRINITY_DN12799_c0_g1_i1	0	0.43	0	0	2.94	0.84
TRINITY_DN16402_c0_g1_i2	0.7	0.94	0	0	0	0.37
TRINITY_DN23652_c3_g3_i3	0.94	0	1.03	0.46	1.63	0
TRINITY_DN14572_c0_g1_i1	11.45	16.22	9.17	13.22	8.52	7.73
TRINITY_DN18642_c7_g3_i6	0.46	0.32	0.12	0.1	0	0.14
TRINITY_DN21167_c1_g1_i3	63.96	67.46	40.04	64.89	8.52	28.91
TRINITY_DN17816_c0_g1_i1	3.89	4.59	1.86	3.87	0	2.24
TRINITY_DN18334_c0_g1_i2	33.79	37.09	26.05	21.28	14.4	32.08
TRINITY_DN20691_c0_g1_i1	1.78	0.31	0.85	0.51	0	0.1
TRINITY_DN22175_c0_g2_i3	0	0.26	0	0	0.25	0.45
TRINITY_DN22230_c0_g2_i5	12.4	2.97	2.24	4.52	4.77	5.53
TRINITY_DN18851_c0_g1_i6	0.26	0.73	0.19	0	0	0.32
TRINITY_DN13245_c0_g1_i1	1.7	1.02	0.89	0.68	0.49	0.91
TRINITY_DN17018_c0_g1_i1	0.36	0	0.44	0	0	0.32
TRINITY_DN843_c0_g1_i1	1.9	5.31	0	1.81	2.61	0
TRINITY_DN20066_c1_g2_i1	0.67	0.55	0	0.33	0	0.27
TRINITY_DN6405_c0_g1_i1	0	1.34	0	0	0	0
TRINITY_DN17899_c0_g4_i1	0.59	0.08	0.31	0.49	0.1	3.04
TRINITY_DN16196_c0_g1_i2	2	0.36	0.99	0.66	0.95	0.71
TRINITY_DN14116_c0_g1_i3	6.77	5.01	4.39	3.54	1.91	5.24
TRINITY_DN16879_c0_g1_i1	20.76	15.87	11.8	9.33	2	20.45
TRINITY_DN18149_c0_g1_i4	50.27	46.33	36.64	29	31.9	36.62
TRINITY_DN16583_c0_g1_i1	1.15	1.36	0.92	0.65	1.88	0.96
TRINITY_DN1438_c0_g1_i1	0.46	0.19	0.25	0	0	0
TRINITY_DN16014_c0_g1_i4	1.24	0	0	1.2	0.22	0
TRINITY_DN20829_c2_g1_i11	44.56	78.5	52.04	22.74	284.41	64.19
TRINITY_DN24911_c2_g2_i2	0	1.57	0	0	0	0
TRINITY_DN14157_c0_g3_i1	0.32	0	0	0	0	0
TRINITY_DN28800_c0_g1_i1	0	0	0.35	0.63	0	0
TRINITY_DN23659_c0_g1_i6	0	0.42	0	0	0	0.13
TRINITY_DN22282_c0_g2_i1	5.96	6.59	6.32	4.85	8.88	5.41
TRINITY_DN23794_c0_g2_i2	10.38	8.11	3.61	7.31	1.73	10.59
TRINITY_DN9631_c0_g1_i1	0.54	0.22	0	0	0.95	0
TRINITY_DN20766_c0_g1_i4	0	0	0.08	0	7.25	0
TRINITY_DN10370_c0_g1_i1	0.49	0.73	0.2	0.36	0	0.25
TRINITY_DN21261_c1_g2_i2	0.21	0.51	0	0.17	0	0
TRINITY_DN18048_c0_g1_i1	1.08	3.24	2.04	1.24	2.75	1.7
TRINITY_DN8581_c0_g1_i1	0	0	0	0	3.02	0
TRINITY_DN23446_c0_g1_i9	0.65	1.99	2.57	0	0	0.98
TRINITY_DN17944_c0_g1_i1	0.15	0.61	0.3	0.33	0	1.11
TRINITY_DN19463_c0_g1_i3	3.22	5.68	0.92	2.24	0	1.01
TRINITY_DN21362_c0_g1_i6	0	0.89	0.46	0	0	0
TRINITY_DN21991_c0_g1_i1	13.8	11.69	11.06	8	7.44	8.92
TRINITY_DN24322_c1_g3_i4	0.64	1.23	0.34	0.96	0.18	0.85
TRINITY_DN434_c0_g1_i1	0.6	0.08	0.23	0.3	0	0.32
TRINITY_DN21885_c0_g1_i2	1.76	307.75	148.83	193.68	354.82	138.45
TRINITY_DN16517_c0_g2_i2	3.69	2.66	1.22	2.8	0	2.31
TRINITY_DN16588_c0_g1_i2	0	0	0.06	0	8.19	0.09
TRINITY_DN22945_c3_g1_i4	0.57	1.23	0	0.55	0	1.8
TRINITY_DN21626_c0_g1_i7	35.44	25.89	18.19	25.23	3.11	20.07
TRINITY_DN18887_c0_g1_i2	12.67	12.04	8.71	12.11	2.23	9.46
TRINITY_DN21013_c0_g1_i5	0.26	0.79	0.31	0.26	0.55	0.47
TRINITY_DN23017_c0_g2_i2	50.65	29.02	36.17	17.6	12	34.32
TRINITY_DN13926_c0_g1_i1	0	0	0	0	7.44	0
TRINITY_DN24396_c2_g1_i1	0	0	0	0	0	1.36
TRINITY_DN24304_c0_g1_i1	3.37	1.18	2.41	27.63	0.21	0.06
TRINITY_DN17304_c0_g1_i1	6.75	7.51	5.45	5.71	2.78	5.63
TRINITY_DN21380_c0_g1_i4	0.11	1.1	0.56	0.48	0	0.37
TRINITY_DN24309_c1_g1_i5	15	13.31	11.87	6.37	17.59	12.3
TRINITY_DN21332_c1_g7_i1	0.93	1.75	1.05	1.47	0.48	0.32
TRINITY_DN24197_c0_g1_i5	1.55	0	1.33	0	0	2.19
TRINITY_DN10878_c0_g1_i1	0.79	0	0	1.65	0	0
TRINITY_DN24374_c1_g4_i3	1.88	3.59	0.96	0	2.02	2.17
TRINITY_DN20448_c0_g1_i9	0.23	0.85	0	0.64	0	0
TRINITY_DN22956_c2_g1_i3	1.22	0.76	0.3	0.45	0.12	0.32
TRINITY_DN586_c0_g1_i1	0.21	0.67	0	0.41	0	0.82
TRINITY_DN27029_c0_g1_i1	1.11	0	0	0	1.81	0
TRINITY_DN24938_c3_g1_i1	3.4	3.41	2.11	1.76	0.67	2.52
TRINITY_DN23865_c0_g1_i1	0	0.76	0	0	0	0
TRINITY_DN15394_c0_g1_i1	41.55	17.21	16.83	20.4	0	23.04
TRINITY_DN16016_c0_g1_i2	6.27	6.8	3.32	4.72	4.01	8.09
TRINITY_DN18628_c10_g1_i6	0.13	0.42	0.44	0.52	0	0
TRINITY_DN24325_c1_g1_i24	0.11	0	0	0.13	0	0.02
TRINITY_DN13650_c0_g1_i1	1.32	2.53	1.49	1.83	1.03	3.75
TRINITY_DN18872_c0_g1_i4	346.6	97.78	124.46	445.17	447.79	83.07
TRINITY_DN17179_c0_g1_i3	0.6	0.06	0	0	0	0
TRINITY_DN23542_c0_g1_i11	0	2.75	0.38	1.63	0.54	0.86
TRINITY_DN14447_c0_g1_i3	3.08	1.53	2.22	3.83	0	4.86
TRINITY_DN22849_c0_g1_i1	3.23	2.79	2.28	2.25	1.71	2.92
TRINITY_DN25722_c0_g1_i1	0	0	0	1.03	4.47	0
TRINITY_DN7061_c0_g1_i1	0.72	0	0	0.69	0	2.27
TRINITY_DN25798_c0_g1_i1	0.97	0	0.53	0.47	3.73	0
TRINITY_DN9420_c0_g2_i1	0.33	0.89	0.36	0.54	0	0.35
TRINITY_DN19820_c0_g3_i1	3.42	1.85	0	2.61	0.8	0.6
TRINITY_DN14814_c0_g1_i4	8.19	5.31	4.1	2.71	0	5.72
TRINITY_DN16550_c0_g1_i1	0.84	0.92	0.42	1.34	2.14	1.69
TRINITY_DN24007_c1_g1_i7	0	0.17	0	0.25	0	0.12
TRINITY_DN21968_c0_g1_i4	0.49	0.08	0.35	0.18	0.26	0.08
TRINITY_DN21446_c4_g4_i3	0	0	0	0.84	0	0
TRINITY_DN15511_c0_g1_i2	27.13	19.21	11.82	19.55	8.28	10.76
TRINITY_DN22482_c1_g1_i4	29.52	21.56	15.56	14.59	9.9	14.61
TRINITY_DN22756_c0_g1_i6	28.22	32.67	37.61	24.32	12.86	25.16
TRINITY_DN23473_c0_g1_i7	0	0.26	0	0	0	0
TRINITY_DN18116_c1_g2_i2	15.61	19.85	12.96	9.5	16.3	15.05
TRINITY_DN21690_c0_g1_i3	1.21	1.9	0.65	1.36	0	0.3
TRINITY_DN24568_c5_g1_i7	0	0.77	0	0	0	0.41
TRINITY_DN15981_c0_g1_i2	0.21	0	0.09	0.71	0.09	0.19
TRINITY_DN14236_c0_g1_i2	0.92	0.56	0.26	0.46	0	1.1
TRINITY_DN19336_c0_g1_i4	0	0.48	0	0.5	0	0.27
TRINITY_DN22318_c0_g1_i2	0.48	0	0	1.49	0.21	0
TRINITY_DN23644_c0_g1_i7	0	1.13	10.01	0	0	1.9
TRINITY_DN28724_c0_g1_i1	0.67	0.54	0	0	0	0.53
TRINITY_DN26410_c0_g1_i1	0.54	0.33	0.3	0.81	0	0
TRINITY_DN18886_c0_g1_i2	0	0	0	0	0	0
TRINITY_DN19298_c1_g1_i10	3.1	1.35	0.04	1.92	0.23	0.67
TRINITY_DN24003_c0_g1_i9	0.33	0.95	0	0.63	0	0.66
TRINITY_DN10546_c0_g1_i1	0	2.39	0	0	0	0.79
TRINITY_DN24081_c0_g1_i7	0.35	0.33	0	0	0	0
TRINITY_DN23652_c3_g2_i1	2.23	0.29	0.54	0	0	0.27
TRINITY_DN16643_c0_g1_i2	0.26	0.21	0	0	0	0
TRINITY_DN9970_c0_g1_i1	0	1.65	0	0	0	0
TRINITY_DN21281_c0_g2_i3	0.23	0.24	0.52	0.69	0	0.38
TRINITY_DN20267_c0_g1_i2	1.97	0.99	0.63	1.12	0.56	0.6
TRINITY_DN23032_c0_g1_i1	0	2.7	0	3.94	5.25	0.02
TRINITY_DN20212_c1_g2_i1	0.58	0.7	0	0	0	0
TRINITY_DN20389_c0_g1_i1	36.78	38.32	29.13	27.33	11.48	38.9
TRINITY_DN17992_c0_g1_i2	0.36	0.89	0.54	0	0	0.19
TRINITY_DN23021_c0_g2_i5	360.08	216.61	119.27	325.13	45.39	87.28
TRINITY_DN24530_c0_g1_i2	6.96	4.05	2.42	4.29	0	3.34
TRINITY_DN15649_c0_g2_i1	0.79	0	0	0	0	0
TRINITY_DN5985_c0_g1_i1	1.03	0.28	0	0.34	0	1.09
TRINITY_DN22342_c0_g1_i1	3.66	5	2.92	4.95	2.59	3.12
TRINITY_DN19757_c0_g1_i1	15.12	14.97	11.72	8.84	7.25	8.13
TRINITY_DN18951_c1_g1_i3	1.64	0.65	1.01	0.66	0.11	2.1
TRINITY_DN22704_c0_g1_i2	6.5	5.2	0	0.98	0	3.85
TRINITY_DN19189_c3_g1_i2	0.74	0	0.57	0	0.29	0.54
TRINITY_DN20998_c0_g1_i1	2.31	2.48	1.98	1.77	2.64	2.23
TRINITY_DN20745_c0_g2_i2	0.52	0	1.53	0.29	0	0
TRINITY_DN19905_c0_g1_i2	0.82	0	0	0	0	0
TRINITY_DN16709_c0_g1_i1	637.47	380.85	365.74	391.34	527.95	482.97
TRINITY_DN24367_c0_g1_i1	1.51	0.9	1.19	0.55	0.37	1.74
TRINITY_DN21325_c0_g1_i1	39.56	28.75	22.46	24.94	8.2	30.25
TRINITY_DN5439_c0_g1_i1	3.07	1.91	1.21	0.72	3.1	1.59
TRINITY_DN12059_c0_g1_i1	0.38	0.31	0.42	0	0	0.3
TRINITY_DN22885_c0_g4_i1	532.19	413.36	477.58	370.14	460.16	421.13
TRINITY_DN11438_c0_g1_i1	0.74	2.36	0.8	7.53	0	2.33
TRINITY_DN22859_c1_g1_i7	0	0.88	0	0.53	0	0
TRINITY_DN19266_c0_g1_i1	6.1	7.2	5.32	5.1	2.29	3.76
TRINITY_DN15131_c0_g1_i2	0	0	0	0	2.78	0
TRINITY_DN18077_c0_g1_i2	6.69	4.11	7.22	3.12	5.18	2.44
TRINITY_DN20533_c0_g1_i1	2.49	0	1.77	0.55	0	2.03
TRINITY_DN21153_c0_g1_i1	1.01	1.42	0.9	0.73	0	0.82
TRINITY_DN18990_c2_g1_i1	0	0.64	0	1.43	0	0.13
TRINITY_DN22439_c0_g1_i5	0.09	0.23	0.33	0.12	0	0.27
TRINITY_DN20932_c0_g1_i4	0	0.23	0	0	0	0.26
TRINITY_DN12573_c0_g1_i2	0	0.38	0	0.21	0	0.12
TRINITY_DN15983_c0_g1_i1	11.41	11.5	10.63	5.45	14.74	10.82
TRINITY_DN24625_c2_g2_i2	0	0.42	0	0	0	0
TRINITY_DN23825_c0_g2_i2	6.84	7.23	7.33	2.51	3.19	10.84
TRINITY_DN18129_c0_g1_i2	6.28	11.3	8.39	6.12	6.9	6.54
TRINITY_DN19641_c0_g3_i1	0.33	0	0	0	0	0
TRINITY_DN21680_c0_g1_i1	19.97	19.96	8.81	12.35	2.04	13.91
TRINITY_DN19959_c1_g1_i5	0.82	2.82	2.73	1.41	5.37	0.81
TRINITY_DN21934_c0_g1_i1	13.81	4.89	10.1	3.05	1.67	5.66
TRINITY_DN20425_c0_g1_i1	8.11	7.6	5.72	6.16	1.96	5.99
TRINITY_DN23672_c1_g1_i9	0.39	3.47	0.66	0.6	4	1.9
TRINITY_DN15243_c0_g1_i1	223.49	225.71	164.91	161.55	175.52	166.45
TRINITY_DN22516_c2_g2_i2	0.13	0.12	0	0	0	0
TRINITY_DN17301_c0_g1_i1	2.75	0.59	1.24	0.78	0.28	0.4
TRINITY_DN23131_c0_g1_i12	2.16	2.39	3.07	1.67	3.72	0.82
TRINITY_DN27752_c0_g1_i1	0.45	0.55	0.25	0	1.12	0.18
TRINITY_DN17176_c0_g1_i1	1.14	6.51	3.26	4.58	4.16	0.2
TRINITY_DN12272_c0_g1_i1	0.25	0.62	0.28	0	0	0
TRINITY_DN19010_c0_g1_i4	174.39	154.9	75.43	111.73	18.42	119.64
TRINITY_DN22798_c7_g1_i6	0	0	0	0	0	0
TRINITY_DN3380_c0_g1_i1	1.29	1.56	1.41	0.62	0	1.54
TRINITY_DN21255_c2_g1_i13	0	0.24	1.4	0	0	0
TRINITY_DN24928_c1_g1_i1	7.65	5.96	3.76	5.47	1.27	6.08
TRINITY_DN19094_c3_g3_i1	0.48	0.84	0.36	0.32	0.29	0.38
TRINITY_DN21726_c1_g1_i5	0.85	0	0	0	0	0
TRINITY_DN19700_c1_g1_i2	4.8	2.41	3.06	0.99	8.46	1.95
TRINITY_DN16871_c0_g1_i1	0	0	0	0.29	6.78	0
TRINITY_DN20816_c0_g1_i1	2.14	1.05	0.65	1.73	0	0.83
TRINITY_DN23571_c0_g1_i11	0.36	0.08	0.21	0.18	0	0.23
TRINITY_DN19989_c3_g1_i2	0	0	0	0	0	0
TRINITY_DN20245_c1_g1_i3	0	2.68	1.46	0.65	7.91	1.57
TRINITY_DN19989_c2_g2_i1	0	0.82	0.28	0	0	0
TRINITY_DN19827_c0_g1_i3	11.22	5.49	7.23	6.19	0	8.94
TRINITY_DN26110_c0_g1_i1	0.61	0.49	0	0	0	0
TRINITY_DN29511_c0_g1_i1	0.41	0.66	0	0.4	4.3	0.32
TRINITY_DN19102_c0_g1_i4	0.46	1.19	0.86	0.04	0.81	0
TRINITY_DN23027_c0_g1_i6	2.08	3.21	1.69	1.46	1.72	1.27
TRINITY_DN19202_c0_g1_i1	0.4	0.44	0.15	0.54	0	0.11
TRINITY_DN20926_c0_g1_i16	0	0	0	0	0	0
TRINITY_DN23050_c0_g1_i4	2.44	0.48	1.93	3.52	3.3	0
TRINITY_DN21219_c0_g1_i5	0.76	0.8	0.33	1.14	0	0.52
TRINITY_DN23615_c0_g1_i1	0.55	0	3.91	3.04	0	0
TRINITY_DN24602_c1_g1_i2	5.26	1.86	2.57	3.08	1.95	0.96
TRINITY_DN17551_c0_g1_i4	0	0	0	0	14.77	0
TRINITY_DN23222_c1_g1_i10	0.26	0.76	0.23	0.31	0	0.38
TRINITY_DN23141_c0_g1_i3	0.43	0.89	0.66	0.43	0.54	0.3
TRINITY_DN4956_c0_g1_i1	3.17	1.11	0.51	1.06	0	0
TRINITY_DN21882_c0_g2_i2	0.47	0.54	0.43	0.29	0.28	0.32
TRINITY_DN16838_c0_g1_i5	6.64	4.08	8.74	5.01	1.57	1.59
TRINITY_DN25236_c1_g1_i4	1.2	0.45	0.25	0.6	0	0
TRINITY_DN18520_c2_g1_i3	0.39	0.09	0.08	0.19	0	0.04
TRINITY_DN25566_c0_g1_i1	0	0	0	1.75	0	0
TRINITY_DN10888_c0_g1_i2	0.3	0	1.15	0	1.26	0.24
TRINITY_DN27543_c0_g1_i1	1.11	0.45	0.61	1.08	0	0
TRINITY_DN19626_c0_g1_i3	1.41	6.9	3.09	1.93	1.18	1.93
TRINITY_DN24151_c0_g2_i4	9.85	6.9	6.02	5.9	1.82	6.18
TRINITY_DN8500_c0_g1_i1	10.89	4.7	6.35	3.21	0	3.31
TRINITY_DN24197_c0_g1_i8	7.07	2.41	0.59	0.28	0	1.35
TRINITY_DN20972_c0_g1_i1	4.68	1.76	2.54	3.56	0.34	1.18
TRINITY_DN13899_c0_g1_i5	29.06	25.45	17.53	14.13	5.41	39.3
TRINITY_DN23279_c2_g3_i2	159.55	325.72	171.65	151.32	139.41	338.67
TRINITY_DN19901_c1_g1_i1	0	0.43	0.58	1.04	0	0
TRINITY_DN7833_c0_g1_i1	1.3	0	0	0.43	0	0
TRINITY_DN9552_c0_g1_i1	7.22	13.73	7.31	11.15	10.52	4.01
TRINITY_DN21771_c0_g2_i1	225.61	187.08	133.08	137.99	69.06	162.23
TRINITY_DN20621_c6_g1_i3	2.88	5.19	3.26	2.33	3.46	2.02
TRINITY_DN20620_c0_g1_i6	1.25	1.11	1.12	0.25	0	0.6
TRINITY_DN14921_c0_g1_i1	0	0	0	0	1.05	0.24
TRINITY_DN15410_c0_g1_i1	0.93	0.97	0.85	0.92	0	1.24
TRINITY_DN14505_c0_g1_i1	0.43	0.65	0.48	0.43	0.04	0.49
TRINITY_DN18177_c0_g3_i1	0	0.22	0.42	0.42	0	0.04
TRINITY_DN22508_c0_g4_i1	0.83	1.34	0.46	0.4	0	0.33
TRINITY_DN23572_c0_g1_i2	2.93	3.27	2.35	2.77	1.93	2.95
TRINITY_DN29498_c0_g1_i1	0.07	0.63	0	0.07	0.87	0.34
TRINITY_DN22264_c0_g1_i3	0.5	1.19	0.17	1.04	0	1.01
TRINITY_DN22962_c0_g1_i3	3.43	2.84	3.93	7.45	0	11.16
TRINITY_DN20886_c1_g1_i2	78.25	78.81	62.95	57.82	72.72	64.85
TRINITY_DN28451_c0_g1_i1	0.59	0	0	1.38	0	0
TRINITY_DN19003_c0_g1_i11	0	0	0	0.65	1.06	0
TRINITY_DN12745_c0_g1_i1	0.25	0	3.78	0	0	0
TRINITY_DN19601_c0_g1_i1	3.12	2.64	0.96	3.45	2.02	0.95
TRINITY_DN24007_c1_g1_i10	0	0	0.22	0.14	0.08	0.15
TRINITY_DN23764_c0_g2_i15	0.71	0.81	0.45	0.53	0.86	0.08
TRINITY_DN28579_c0_g1_i1	0	0	0	0	7.9	0
TRINITY_DN7453_c0_g1_i1	0	1	0	0	0	0.49
TRINITY_DN16327_c0_g1_i2	161.11	58.34	1831.27	37.94	985.11	68.39
TRINITY_DN26967_c0_g1_i1	0.3	0.49	0	0.3	0.42	0.24
TRINITY_DN20595_c0_g1_i2	2.84	3.15	2.05	1.11	0.21	1.26
TRINITY_DN24758_c1_g1_i3	2.04	2.03	1.44	1.4	0	1.93
TRINITY_DN20092_c2_g1_i1	1.91	2.22	1.05	2.38	0.37	0.9
TRINITY_DN28531_c0_g1_i1	2.14	0.85	1.15	1.01	0	1.69
TRINITY_DN25751_c0_g1_i1	0.9	0.24	0.67	0.3	0	0
TRINITY_DN17428_c0_g1_i2	1.57	3.21	1.61	0.95	0.28	1.2
TRINITY_DN15368_c0_g1_i2	0	0	0	0	3.82	0
TRINITY_DN22117_c0_g1_i2	38.17	42.9	21.22	35.55	15.37	23.43
TRINITY_DN19809_c0_g1_i2	1.13	0.44	0	0.7	0	0.15
TRINITY_DN22576_c1_g1_i3	23.38	15.81	10.35	14.37	0	18.41
TRINITY_DN18896_c0_g1_i2	2.03	0	0	0.46	0.09	0.17
TRINITY_DN24239_c2_g1_i1	0	1.47	0.49	1.71	0	0.88
TRINITY_DN24412_c1_g1_i6	23.81	25.47	28	12.74	26.31	34.08
TRINITY_DN17276_c0_g1_i2	0	0	0	0	0.01	0
TRINITY_DN19309_c0_g1_i4	0.4	0	1.59	0.42	0	0
TRINITY_DN9926_c0_g1_i1	0	1.17	0	0	0	0.76
TRINITY_DN20367_c0_g1_i1	1.97	2.06	2.01	1.18	0.81	0.41
TRINITY_DN20215_c1_g1_i1	1.19	0.65	0	0.43	0	0
TRINITY_DN22386_c1_g1_i1	1.26	0.51	0	0	0	1
TRINITY_DN21494_c1_g1_i4	0.02	0	0.06	0.09	0.45	0.01
TRINITY_DN24727_c1_g1_i1	2.69	1.97	1.53	2.12	0.54	2.1
TRINITY_DN18091_c0_g1_i3	2.35	0.97	4.02	2.18	0	4.51
TRINITY_DN21713_c0_g1_i1	4.82	9.21	4.04	3.52	1.51	3.54
TRINITY_DN24200_c0_g2_i1	9.01	8.48	6.14	6.44	1.17	5.25
TRINITY_DN16331_c0_g1_i1	2.8	0.53	0.72	1.93	0	0
TRINITY_DN20814_c1_g2_i23	1.96	1.59	4.86	2.87	2.74	3.89
TRINITY_DN17829_c0_g1_i3	0.35	0	0	0	0	0.59
TRINITY_DN13518_c0_g1_i1	1.97	1.58	2.86	2.53	1.81	5.18
TRINITY_DN19564_c0_g1_i1	0.56	0.4	0	0.29	0.12	0
TRINITY_DN12512_c0_g1_i2	0	0.81	1.09	0.96	0	0
TRINITY_DN12567_c0_g1_i1	0	3.32	0.7	0.93	0	0.75
TRINITY_DN20478_c2_g1_i2	0.86	0.51	0	0.26	0	0
TRINITY_DN24813_c1_g2_i2	19.17	10.89	12.14	7.67	5.44	7.5
TRINITY_DN21392_c1_g1_i2	3.17	2.91	2.87	1.98	1.96	1.72
TRINITY_DN22145_c0_g1_i1	1.04	0	0.82	0	0	1.32
TRINITY_DN19915_c0_g2_i2	0.11	1.19	0.53	0.33	0	0.87
TRINITY_DN26975_c0_g1_i1	0.79	1.29	0.29	0.52	0	0.63
TRINITY_DN18219_c0_g1_i3	0	1.26	0.32	0	0	1.33
TRINITY_DN2958_c1_g1_i1	0	0.6	0.21	0.92	0	0
TRINITY_DN20522_c2_g2_i4	3.37	2.48	3.7	1.87	1.68	2.14
TRINITY_DN17222_c0_g1_i1	0.41	0.78	0.31	0.69	0.79	0.66
TRINITY_DN24126_c0_g1_i3	256.84	210.55	219.43	169.25	150.31	221.94
TRINITY_DN9642_c0_g1_i1	0.42	0.62	0.47	0.25	0.42	0.47
TRINITY_DN24950_c3_g1_i9	0.42	0.04	0.51	0.25	0	0.46
TRINITY_DN10149_c0_g1_i1	0.8	1.93	3.47	0.77	0	0.63
TRINITY_DN20125_c0_g1_i1	4.79	6.28	3.6	5.39	2.29	2.56
TRINITY_DN14426_c0_g1_i1	8.6	5.62	5.02	2.57	1.6	8.63
TRINITY_DN9385_c0_g1_i1	0.53	0.32	0.3	0.13	1.43	0
TRINITY_DN23805_c1_g5_i1	0.45	1.82	0.25	0.44	3.81	0.18
TRINITY_DN24907_c2_g1_i5	6.02	3.33	1.26	8.76	0	1.69
TRINITY_DN21290_c0_g1_i2	2.17	0	1.77	1.3	1.22	1.17
TRINITY_DN14333_c0_g1_i5	2.07	2.36	1.01	1.16	0	1.94
TRINITY_DN16556_c1_g1_i5	1.84	4.69	5.71	3.66	2.14	2.61
TRINITY_DN24106_c0_g2_i1	14.58	9.82	6.2	7.42	0.42	8.55
TRINITY_DN22809_c0_g1_i2	2.79	1.9	1.67	0.38	1.87	0.07
TRINITY_DN24924_c4_g2_i4	3.42	6.54	2.19	4.55	0	1.95
TRINITY_DN14996_c0_g1_i5	3.18	1.17	1.07	0.7	0	1.94
TRINITY_DN21849_c5_g1_i9	0	0	0	0	1.12	0
TRINITY_DN21485_c0_g1_i2	0.6	0.36	0.09	0.39	0.29	0.25
TRINITY_DN18091_c0_g3_i2	0	1.33	1.09	1.83	0	0
TRINITY_DN16786_c3_g2_i3	0	0.57	0	0.65	0	0.53
TRINITY_DN22748_c0_g1_i7	5.52	2.6	2.78	6.16	0.1	2.14
TRINITY_DN17013_c0_g1_i1	20.32	8.82	8.12	6.12	1.12	11.74
TRINITY_DN14301_c1_g1_i3	4.13	1.98	0	0.79	0	0.65
TRINITY_DN23018_c0_g1_i5	0	0.13	0.26	0	0	0
TRINITY_DN17454_c0_g1_i3	0.51	0.76	0.28	0	0	0.49
TRINITY_DN4078_c0_g1_i1	0	0	0.76	0.67	0	1.1
TRINITY_DN23594_c0_g1_i1	0	0.66	0.23	0.2	0	0.32
TRINITY_DN19299_c0_g1_i2	2.01	6.16	0.52	4.33	0	1.95
TRINITY_DN21975_c0_g2_i2	23.25	13.83	29.3	19.9	11.81	14.57
TRINITY_DN16948_c0_g1_i1	3.08	2.14	1.78	1.17	0	1.5
TRINITY_DN25193_c0_g2_i1	16.28	8.81	6.07	7.94	0.97	8.08
TRINITY_DN27876_c0_g1_i1	0	0	2.98	0	0	0.43
TRINITY_DN20083_c1_g1_i9	1.63	0	0	4.2	0	1.02
TRINITY_DN18086_c0_g1_i2	0.61	0.99	0.34	0.45	0	0.12
TRINITY_DN21773_c0_g1_i1	0.35	0.34	1.35	0.93	1.42	0
TRINITY_DN18783_c0_g1_i1	0	1	0.68	0	0	0.75
TRINITY_DN28192_c0_g1_i1	0	0	0.98	0	0	0.71
TRINITY_DN16283_c0_g1_i1	2.63	2.43	2.06	3.01	1.53	1.69
TRINITY_DN20266_c0_g1_i1	0	0.27	0	0.35	0	0.35
TRINITY_DN8057_c0_g1_i1	0	0	0	0	2.38	0
TRINITY_DN2726_c0_g1_i1	0	0.58	0	0.7	0	0
TRINITY_DN10028_c0_g1_i1	0	0	0.51	0	7.7	0
TRINITY_DN20858_c1_g5_i1	1.11	0.72	0.49	1.1	0	0
TRINITY_DN4749_c0_g1_i1	0	2.19	0	0	4.24	0
TRINITY_DN24277_c0_g1_i2	0.89	0	0.37	0.95	0	0.37
TRINITY_DN23648_c0_g2_i2	1.07	0.67	0	0	0	0.26
TRINITY_DN25290_c3_g1_i4	1.34	0.46	0	0	0	0.45
TRINITY_DN12266_c0_g1_i2	0.97	0	0	0.47	0	0
TRINITY_DN25017_c0_g2_i2	8.28	3.42	3.1	2.88	0.37	2.22
TRINITY_DN16376_c1_g1_i1	0	0	0	2.27	0	0
TRINITY_DN25768_c0_g1_i1	0.58	0.46	0	1.12	0	0.91
TRINITY_DN15499_c0_g1_i2	0	0	0	0	0	0
TRINITY_DN24914_c1_g1_i1	3.3	0.74	1.28	0.79	0.7	0.48
TRINITY_DN19457_c0_g2_i5	1.39	1.02	0	0.86	1.51	0.27
TRINITY_DN24246_c0_g1_i3	0	1.77	0	0	0	0.58
TRINITY_DN16419_c0_g1_i2	3.18	2.53	0.57	1.05	0	1.65
TRINITY_DN14942_c0_g1_i4	0.18	0	0.4	0	0	0
TRINITY_DN18411_c0_g1_i1	0	0.47	0	0	0	0
TRINITY_DN18899_c0_g1_i1	2.92	1.35	0.73	0.93	0	1.37
TRINITY_DN22504_c0_g1_i2	0	0	0	0	6.45	0
TRINITY_DN20530_c3_g2_i6	0	1.17	0.59	0.64	0.34	0.37
TRINITY_DN21332_c1_g2_i2	3.6	1.52	0	0.71	0	0
TRINITY_DN7234_c0_g1_i1	0	0	0.47	1.25	3.58	0.5
TRINITY_DN20508_c0_g1_i3	0	1.04	0	0	0	0
TRINITY_DN18029_c0_g1_i3	0.18	0.57	0	0.12	0.39	0.46
TRINITY_DN19691_c0_g1_i2	0.7	0.1	0.25	0	0	0
TRINITY_DN24615_c0_g1_i1	0	0.49	0	1.18	0	0.48
TRINITY_DN19605_c0_g1_i1	0.67	0.69	0.41	0.07	0	0
TRINITY_DN16798_c0_g1_i2	0	0	0.19	0	0	0
TRINITY_DN24170_c0_g2_i1	0	0.45	1.22	1.62	0	0.44
TRINITY_DN20814_c1_g2_i25	15.66	6.44	9.18	0.99	9.45	11.67
TRINITY_DN21526_c1_g1_i1	18.72	13.92	11.39	11.7	5.04	10.73
TRINITY_DN10695_c0_g1_i1	2.72	0	0.74	1.97	0	1.61
TRINITY_DN22723_c1_g1_i6	1.16	0.78	0.81	0.2	0	0.18
TRINITY_DN17974_c0_g4_i1	0	0	0	0	6.28	0
TRINITY_DN25271_c3_g2_i2	0	0	0	0	0	0
TRINITY_DN7356_c0_g2_i1	0.64	1.03	0	0.62	0	0
TRINITY_DN19801_c0_g1_i1	17.3	15.95	10.49	12.62	3.94	11.76
TRINITY_DN15167_c0_g1_i5	0.68	0.32	0	0	0	0
TRINITY_DN22588_c4_g1_i3	1.96	2.19	1.02	0.98	1.09	0.73
TRINITY_DN23725_c0_g2_i1	4.09	2.44	1.52	2.97	0	3.26
TRINITY_DN16188_c1_g1_i1	0	0.85	1.15	2.03	0	0.84
TRINITY_DN3201_c0_g1_i1	0	0.69	0	0.21	0.46	0.17
TRINITY_DN99_c0_g1_i1	1.18	0.55	0.56	0	0.6	0.27
TRINITY_DN5197_c1_g1_i1	0.63	0	0.69	0	0	0
TRINITY_DN19531_c1_g3_i4	0.71	0.7	0	0.33	0	0.15
TRINITY_DN24355_c0_g1_i3	1.96	0.07	0	0	0	1.03
TRINITY_DN16424_c0_g1_i3	0	0	0	0	3.88	0
TRINITY_DN16968_c0_g1_i1	3.61	1.25	0.36	0.97	0	0.84
TRINITY_DN15598_c0_g1_i1	5.59	1.31	0.88	2.58	0	1.9
TRINITY_DN7404_c0_g1_i1	0.79	0.32	1.31	0.39	0	0.31
TRINITY_DN24466_c0_g1_i1	0.8	0.66	0.89	0	1.7	0.65
TRINITY_DN24095_c0_g1_i3	5.61	2.76	0.66	2.38	0.15	3.26
TRINITY_DN18813_c0_g1_i1	2.43	0.98	2.44	0.3	1.54	1.83
TRINITY_DN25128_c0_g1_i3	0.69	0.55	0	0.24	0	0.21
TRINITY_DN17512_c3_g4_i1	0	0	0.57	0	0	0
TRINITY_DN10169_c0_g1_i1	0	0.51	0	0.62	0	1.01
TRINITY_DN23256_c2_g1_i11	0	0	0	0.84	0	0
TRINITY_DN19879_c1_g2_i2	0.42	0.34	0	0	0	0
TRINITY_DN16514_c0_g1_i3	0	0	0	0.55	0	0.9
TRINITY_DN14677_c0_g1_i4	3.44	1.61	3.01	4.1	0.56	3.01
TRINITY_DN19794_c0_g3_i7	3200.74	2366.02	2243.71	1696.88	1262.65	1734.83
TRINITY_DN23417_c0_g2_i1	0	0	0	0	0	0
TRINITY_DN7434_c0_g1_i1	0	0	0	0	8.91	0
TRINITY_DN23890_c0_g1_i8	0.09	0.07	0.04	0	0	0
TRINITY_DN24388_c1_g1_i1	3.72	5	3.37	4.89	0	4.04
TRINITY_DN11683_c0_g1_i1	0.79	0.22	0.59	0.53	0	0.63
TRINITY_DN2331_c0_g1_i1	1.04	0.79	0.15	0.33	0	0.26
TRINITY_DN14403_c0_g1_i4	7.58	17.16	17.26	4.65	22.4	17.44
TRINITY_DN21725_c1_g1_i2	0.16	1.35	0.2	0	0	0
TRINITY_DN18708_c2_g3_i1	0.22	0.42	0.57	0.07	0.32	1.94
TRINITY_DN16278_c0_g1_i2	0	0	8.24	0	0	0
TRINITY_DN24276_c0_g1_i1	2.1	1.68	0	0	0	0.83
TRINITY_DN23223_c0_g1_i1	17.53	6.22	7.87	13.42	10.76	14.03
TRINITY_DN20513_c0_g1_i5	25.44	87.99	37.06	54.52	53.9	65.74
TRINITY_DN10606_c0_g1_i2	0.51	0.83	0.19	1.19	0	0.29
TRINITY_DN21792_c0_g1_i2	1.87	0.61	0.41	1.47	0	0
TRINITY_DN18595_c1_g2_i1	0	0.63	0	0.77	0	0
TRINITY_DN23855_c0_g2_i3	26.09	33.83	25.04	11.68	9.26	33.79
TRINITY_DN22776_c0_g1_i1	3.82	3.09	1.51	1.75	0.81	1.7
TRINITY_DN19891_c0_g1_i1	6.78	6.4	3.61	4.26	1.31	3.61
TRINITY_DN22581_c0_g1_i6	0.38	0.95	0.8	0.67	1.25	1.29
TRINITY_DN10119_c0_g1_i1	0	0	0.42	0	0	0.91
TRINITY_DN25822_c0_g1_i1	0	1.22	0.46	0.27	0.88	0.33
TRINITY_DN7289_c0_g1_i1	0.53	0.43	0.59	1.31	0	0.21
TRINITY_DN19886_c0_g1_i3	0.87	1.51	1.22	1.95	2.17	1.96
TRINITY_DN24948_c3_g1_i1	6.44	5.29	3.51	4.21	4.47	5.3
TRINITY_DN23450_c0_g1_i4	0.55	0.12	0.32	0.44	0	0.12
TRINITY_DN10241_c0_g1_i3	0	0.7	0	0.94	0	0.93
TRINITY_DN3343_c0_g1_i1	0.84	0	0	0.6	4.84	0
TRINITY_DN10678_c0_g1_i1	1.76	0.92	0.36	1.28	2.3	0.39
TRINITY_DN21156_c1_g1_i11	6.16	4.61	3.43	4.05	3.3	2.45
TRINITY_DN25240_c2_g1_i3	51.04	32.81	23.41	27.32	11.54	27.82
TRINITY_DN19550_c0_g1_i1	21.53	8.63	11.23	6.51	6.64	6.92
TRINITY_DN17802_c0_g1_i1	6.95	3.86	3.75	16.3	1.97	2.66
TRINITY_DN11597_c0_g2_i1	0.37	0	0	0.73	0	0
TRINITY_DN19699_c0_g1_i3	15.02	12.56	6.66	10.19	2.24	3.44
TRINITY_DN25315_c24_g1_i1	11.66	9.43	6.83	6.7	2.93	6.33
TRINITY_DN19275_c2_g1_i2	0.32	0	0	0	0	0.31
TRINITY_DN19579_c0_g1_i1	20.59	23.67	15.47	16.76	7.44	16.46
TRINITY_DN21310_c0_g1_i3	50.68	59.43	54.57	35.22	27.89	55.3
TRINITY_DN17839_c0_g1_i1	14.78	16.82	12.3	14.02	10.51	10.7
TRINITY_DN16024_c0_g1_i1	0.38	0.32	0	0	1.32	0
TRINITY_DN16365_c4_g4_i2	0.39	0	0	0.13	0	0
TRINITY_DN7511_c0_g2_i1	0.61	0.1	0.83	0.37	0	0.49
TRINITY_DN3622_c0_g1_i1	0	0	0.86	0.26	1.83	0.21
TRINITY_DN24649_c1_g1_i11	1.03	1.38	0.55	1.2	1.91	1.98
TRINITY_DN19119_c0_g1_i1	1.55	0.97	0.96	0.67	0	0.37
TRINITY_DN19104_c0_g2_i5	328.23	287.79	375.87	171.17	98.6	289.91
TRINITY_DN24402_c1_g1_i1	1.16	5.2	2.94	0	0	1.89
TRINITY_DN24410_c0_g1_i2	2.44	2.76	12.9	2.84	0	2.89
TRINITY_DN21398_c0_g1_i10	1.26	0.86	0	1.26	0	0.41
TRINITY_DN20501_c0_g1_i3	0	0.36	0.43	0.33	0	0.16
TRINITY_DN11243_c1_g3_i1	0.86	0.23	0	0.28	0	0
TRINITY_DN19378_c0_g2_i11	1.95	2.95	1.79	5.06	2.47	3.9
TRINITY_DN343_c0_g1_i2	0	0.51	0	0	1.37	0
TRINITY_DN17400_c0_g1_i1	0	0	0.47	0.84	3.68	0
TRINITY_DN23930_c1_g1_i13	4.63	11	5.39	7.42	4.74	2.5
TRINITY_DN21573_c2_g1_i1	0	0	0	0	0	0.78
TRINITY_DN24541_c0_g2_i2	0	0.45	0	0	0	0
TRINITY_DN20494_c0_g1_i2	1.87	1.28	0.41	0.97	0	1.6
TRINITY_DN23440_c0_g1_i4	0.57	0.09	0.73	0.2	0.14	0.17
TRINITY_DN10993_c0_g1_i1	0	0.22	0.3	0	1.34	0.22
TRINITY_DN19429_c1_g1_i2	0.32	3.1	2.5	0.62	0.94	0.77
TRINITY_DN12584_c0_g1_i1	0.57	0.46	0.62	0	0	0
TRINITY_DN22676_c0_g1_i2	7.34	4.53	3.56	5.25	0.13	3.77
TRINITY_DN16336_c0_g1_i1	1.02	2.77	0.26	1.52	0	3.36
TRINITY_DN21847_c0_g2_i1	0.18	1.31	0.2	0.18	0.51	0.29
TRINITY_DN10216_c0_g1_i1	0.57	0.09	0.26	0.92	0.5	0.28
TRINITY_DN18875_c0_g1_i2	12.12	9.45	8.25	8.26	3.02	6.07
TRINITY_DN2940_c0_g1_i2	0.79	1.27	0	0.76	5.44	0
TRINITY_DN22456_c3_g1_i5	0	0.48	0.88	1.01	0	0
TRINITY_DN17903_c0_g1_i1	18.25	18.24	13.62	14.33	4.52	11.7
TRINITY_DN21435_c0_g4_i7	0	0	0	0	0	0.19
TRINITY_DN22524_c0_g1_i2	0.98	0.91	0.79	0.31	0.03	0.64
TRINITY_DN23263_c2_g1_i1	1.23	0	0	0.8	0.07	0
TRINITY_DN20810_c0_g1_i4	0	0	0	0.36	0	0.59
TRINITY_DN24344_c2_g2_i1	1.6	0.8	0.55	0.98	0	0.44
TRINITY_DN22595_c1_g1_i11	0.38	0.66	0.2	0	0	0.16
TRINITY_DN17604_c0_g1_i1	3.7	2.92	1.39	2.58	0	2.27
TRINITY_DN10484_c0_g1_i1	6.41	3.2	7.82	5.38	0	3.4
TRINITY_DN5265_c0_g1_i1	1.79	0.31	0.21	0.57	0	0.3
TRINITY_DN25402_c0_g1_i1	1.21	0.49	0	0.6	0	0
TRINITY_DN15219_c0_g1_i3	1.07	0	0	0.13	0	0
TRINITY_DN15659_c0_g1_i1	0.91	1.48	0	1.21	0.98	0.49
TRINITY_DN23109_c0_g1_i2	1.95	7.3	4.73	2.67	3.01	3.09
TRINITY_DN22515_c1_g1_i6	1.19	0.98	0.67	0.26	0	0
TRINITY_DN22492_c0_g3_i1	1	0	1.1	0	1.05	0
TRINITY_DN20446_c1_g3_i1	0.9	2.26	1.01	1.27	0.87	1.69
TRINITY_DN17336_c0_g1_i1	182.61	164.07	146.32	147.61	106.8	120.72
TRINITY_DN24035_c1_g1_i1	1.75	0	0	0	0	0
TRINITY_DN20833_c0_g1_i1	0	1.08	0	0.94	0.27	0
TRINITY_DN24309_c1_g1_i4	2.17	2.23	1.56	0.67	1.01	2.12
TRINITY_DN18684_c0_g1_i2	0.08	0.64	0.44	0	0.34	0
TRINITY_DN18180_c0_g1_i1	0	0.12	0	0.15	0	0
TRINITY_DN11892_c0_g1_i2	0	6.51	0	0	0	0
TRINITY_DN21956_c3_g2_i12	0.21	0.17	0.36	0.11	0.08	0.16
TRINITY_DN10650_c0_g1_i1	0	0.24	0	0	0	0.12
TRINITY_DN23930_c1_g1_i8	0.85	1.06	0.69	0.84	0	0.34
TRINITY_DN23622_c0_g1_i2	1.51	3.67	1.29	0.98	0.86	1.88
TRINITY_DN1076_c0_g1_i1	0.52	0	0.57	0	0	0.41
TRINITY_DN17217_c10_g1_i1	0	0	0	0	0	0
TRINITY_DN18076_c0_g2_i1	44.34	51.23	39.27	38.31	39.07	28.29
TRINITY_DN19388_c0_g1_i2	0	0	0	0	0	0
TRINITY_DN24267_c0_g2_i3	6.82	4.14	3.11	3.44	0	4.14
TRINITY_DN12531_c1_g3_i1	0.3	0.25	0.45	0.3	0	0.4
TRINITY_DN23898_c0_g2_i2	13.6	12.07	14.75	16.63	9.84	11.57
TRINITY_DN19765_c1_g1_i1	1.07	0.47	0.46	0.25	1.61	0.4
TRINITY_DN15959_c0_g1_i2	142.57	69.75	81.84	70.44	42.05	82.74
TRINITY_DN23694_c0_g1_i1	0.68	0.51	0.07	0.27	0	0.13
TRINITY_DN20189_c2_g1_i3	0	0	0	0	0	0
TRINITY_DN19095_c0_g1_i3	0.23	0	0	0.77	0	0
TRINITY_DN17063_c2_g4_i1	8.74	10.98	6.66	7.75	4.01	5.18
TRINITY_DN23473_c0_g1_i3	1.37	0.72	0	0.04	0.58	0.64
TRINITY_DN9507_c0_g1_i1	2.53	2.04	0	0.99	1.76	2.41
TRINITY_DN14494_c0_g1_i1	1	6.38	0	0	5.47	3.93
TRINITY_DN20694_c0_g1_i2	1.84	1.13	1.87	1.25	0.63	0.68
TRINITY_DN22523_c0_g3_i1	2.07	1.76	0.8	1.51	0.1	0.98
TRINITY_DN23918_c0_g1_i2	4.54	1.87	2.17	1.62	0.94	1.35
TRINITY_DN14274_c0_g1_i1	580.91	495.61	464.52	417.13	720.75	426.2
TRINITY_DN9417_c0_g1_i1	0	1.03	0.35	0.16	0.11	0.13
TRINITY_DN20821_c2_g3_i4	1.68	1.05	1.15	1.01	1.26	0.67
TRINITY_DN919_c0_g1_i1	0.49	0.79	2.16	0.96	0	0.39
TRINITY_DN4366_c0_g1_i1	1.49	0	0.55	0	1.73	0.79
TRINITY_DN22415_c2_g10_i1	1.56	1.45	1.24	1.33	0.64	1.25
TRINITY_DN19436_c0_g1_i3	0	1.19	0	0	0	0.83
TRINITY_DN24052_c0_g1_i4	0.53	0.27	0.09	0.47	0	0.33
TRINITY_DN25155_c1_g2_i5	0	0	0	0	0	0
TRINITY_DN18740_c0_g1_i2	0.55	0.75	0.45	0	0	0.65
TRINITY_DN11691_c0_g1_i1	4.24	7.5	1.13	3.52	1.8	3.69
TRINITY_DN23536_c0_g1_i1	2.37	0.98	1.61	1.77	0	1.66
TRINITY_DN23981_c1_g1_i10	0.57	0	0.3	0.37	2.06	0.63
TRINITY_DN19157_c0_g1_i2	5.32	4.21	2.6	0	1.15	3.86
TRINITY_DN23750_c0_g1_i6	0.23	0.19	0	0	0	0.25
TRINITY_DN15457_c0_g1_i4	3.07	0	1.67	0	0	0
TRINITY_DN24081_c0_g1_i10	1.43	0	0.78	2.07	0	0
TRINITY_DN16155_c0_g1_i1	0	0	1.05	0.59	0	0
TRINITY_DN24266_c4_g3_i2	1.3	0.09	0.2	0	0	0.16
TRINITY_DN12613_c0_g1_i1	5.05	0.51	0	0	3.06	0
TRINITY_DN2437_c0_g1_i1	2.1	0.76	0.52	0.23	0	0.74
TRINITY_DN18660_c0_g1_i1	1.34	0.83	0.97	0.87	0.79	0.67
TRINITY_DN22693_c0_g1_i7	0.82	0.25	0.51	0.44	0.55	0.1
TRINITY_DN20451_c0_g1_i1	2.6	0.85	2.4	1.3	0.93	2.37
TRINITY_DN14843_c0_g1_i4	13.63	21.22	18.86	2.64	3.62	22.78
TRINITY_DN18043_c0_g1_i7	0.26	0	0	0.51	0	0
TRINITY_DN6715_c0_g1_i1	0.26	0.21	0.58	0.26	1.29	0.62
TRINITY_DN24162_c2_g1_i2	0.19	0.16	0	0.41	0	0
TRINITY_DN28111_c0_g1_i1	0	0.9	0	0	0.77	0.44
TRINITY_DN20769_c1_g1_i4	1.09	3.03	0.56	1.94	1.1	1.3
TRINITY_DN19276_c0_g1_i2	4.62	3.57	8.42	4.14	1.92	7.22
TRINITY_DN20124_c0_g1_i3	0.96	1.07	0	0.43	0	0.7
TRINITY_DN20636_c4_g1_i1	1.01	0.69	0.31	0.57	0.07	0.47
TRINITY_DN12059_c0_g2_i1	0	0.49	0	0.59	0	0
TRINITY_DN20315_c3_g1_i2	27.48	28.01	21.6	17.73	15.99	23.64
TRINITY_DN22698_c0_g1_i3	0	0.43	0	0.34	0	0.83
TRINITY_DN19251_c0_g1_i3	1.49	2.5	1.8	1.34	1.07	1
TRINITY_DN22499_c0_g1_i1	0.57	0.37	0.27	1.44	0	0
TRINITY_DN11289_c1_g1_i1	1.01	0	0.56	0.99	0	0.8
TRINITY_DN25053_c1_g1_i4	0	0.43	0.54	0.41	0	0
TRINITY_DN19510_c1_g2_i2	0	0.09	0	0	0	0
TRINITY_DN19510_c1_g2_i11	0.22	0	0.38	0	0	0
TRINITY_DN7607_c0_g1_i1	22.04	9.85	5.88	3.73	26.16	13.58
TRINITY_DN24181_c0_g1_i13	3.91	2.75	2.46	1.59	0.34	3.13
TRINITY_DN23948_c0_g1_i2	0.96	1.91	0	0.98	0	3.05
TRINITY_DN18303_c0_g2_i1	0.54	2.29	1.32	1.27	1.7	1.74
TRINITY_DN21035_c0_g2_i8	0.12	0.46	1.45	2.29	0	0.2
TRINITY_DN21725_c0_g1_i2	0	0	0	0	0	0.21
TRINITY_DN25194_c2_g1_i5	38.44	24.82	32.81	12.91	15.24	42.13
TRINITY_DN22593_c3_g3_i2	1.69	2.2	0.72	1.86	0	1.54
TRINITY_DN18490_c0_g1_i6	3.51	1.39	1.33	0.38	0	1.46
TRINITY_DN14493_c0_g1_i1	670.71	524.08	532.61	400.8	556.82	604.95
TRINITY_DN18507_c0_g1_i3	1.15	0.84	0.36	0.27	0	1.21
TRINITY_DN20646_c0_g1_i2	0.89	0.17	0.73	0	1.15	0.32
TRINITY_DN15332_c0_g1_i3	2.95	3.41	1.2	3.44	0	1.29
TRINITY_DN21414_c0_g1_i1	135.97	113.43	164.72	69.26	86.85	171.81
TRINITY_DN24551_c2_g1_i10	9.48	29.44	18.24	18.49	3.13	48.83
TRINITY_DN23439_c0_g1_i1	0.26	0.3	0.15	0.09	0	0.26
TRINITY_DN22728_c0_g1_i3	0	3.17	0.46	0	0	0
TRINITY_DN19250_c0_g1_i3	0	0	0.03	0.18	0	0
TRINITY_DN15676_c0_g1_i1	0.61	0.56	0	0	0	0.42
TRINITY_DN24041_c0_g1_i6	0	0.64	0	0.78	0	0.22
TRINITY_DN9588_c0_g1_i1	0	0	0	0.84	0	0.69
TRINITY_DN19677_c0_g1_i4	7.12	4.4	4.48	4.73	0.94	3.49
TRINITY_DN16579_c0_g2_i1	1.97	0.6	1.65	1.71	0	0.59
TRINITY_DN23072_c0_g1_i21	2.15	0	1.77	0.52	0	0
TRINITY_DN19364_c0_g1_i3	0.02	0.64	0	0.27	0	0.43
TRINITY_DN23341_c0_g1_i3	8.52	9.36	5.85	6.27	1.67	6.57
TRINITY_DN27079_c0_g1_i1	0	0	0.78	0	3.96	0
TRINITY_DN18341_c1_g1_i1	0	0	0	0	0	0
TRINITY_DN21730_c0_g2_i1	0	3.02	0	0.91	0.33	0
TRINITY_DN19337_c0_g1_i4	328.28	222.07	148.4	190.98	384.84	244.06
TRINITY_DN25395_c0_g1_i1	0.24	0.59	0.54	0	0	0.19
TRINITY_DN18097_c0_g1_i1	0.46	0.39	0	0	0	0
TRINITY_DN19068_c0_g1_i4	0	1.12	2.07	0.57	4.98	0
TRINITY_DN24632_c0_g1_i4	1.03	0	0	0	0	0.81
TRINITY_DN22195_c0_g1_i4	85.25	45.05	56.75	39.8	103.14	77.11
TRINITY_DN25000_c1_g1_i2	0.79	0.42	0	0.53	3.45	2.13
TRINITY_DN671_c0_g1_i1	1.64	1.66	0	0.4	0	2.6
TRINITY_DN12029_c0_g1_i2	0.63	0.31	0.71	0.76	0	0.1
TRINITY_DN25126_c2_g1_i2	0.27	0.63	0	0	0	0
TRINITY_DN13748_c1_g1_i1	0	0	0	0	12.41	0
TRINITY_DN19346_c1_g1_i2	0	0.18	0.24	0	46.91	0
TRINITY_DN15425_c1_g1_i2	6.09	8.33	3.33	12.75	0	2.41
TRINITY_DN18605_c0_g1_i1	16.81	17.86	15.35	12.79	15.08	15.22
TRINITY_DN25022_c1_g1_i12	0.11	0.55	0.1	0.35	0	0.21
TRINITY_DN22762_c0_g1_i2	2.74	0.14	1.26	0.57	0	0.61
TRINITY_DN20631_c0_g1_i4	0	0	0	0	0	0
TRINITY_DN2738_c0_g1_i1	0	0	0	0	1.49	0
TRINITY_DN24274_c1_g2_i2	12.99	10.49	5.99	8.59	0	11.27
TRINITY_DN18329_c0_g1_i4	0.48	0	0.45	0	0.63	1.12
TRINITY_DN23432_c0_g1_i3	0.34	0.19	0.27	0.22	0.09	0.25
TRINITY_DN13275_c0_g1_i1	4.72	0.33	0	0.61	0	0.66
TRINITY_DN14867_c0_g1_i1	12.6	13.67	8.59	5.15	0	3.73
TRINITY_DN19387_c0_g1_i2	1.34	1.81	1.44	1.37	0	0.21
TRINITY_DN21627_c0_g1_i1	33.87	33.5	18.34	32.53	4.31	20.69
TRINITY_DN15256_c0_g1_i2	0	0	0	0	7.68	0
TRINITY_DN1305_c0_g1_i1	0.71	0	0	0.35	3.02	0
TRINITY_DN19763_c0_g2_i3	1.78	1.35	1.91	2.21	3.06	1.71
TRINITY_DN28937_c0_g1_i1	0.13	1.54	0.15	0.27	0	0.22
TRINITY_DN21438_c0_g2_i1	0.25	0.41	0.42	0	0	0.3
TRINITY_DN22599_c0_g2_i4	1.14	0	0.65	0	0	0
TRINITY_DN16806_c0_g1_i1	115.31	77.46	66.66	75.77	71.33	61.54
TRINITY_DN19195_c1_g1_i3	0	0.81	0	0	0	0.47
TRINITY_DN16830_c1_g1_i3	10.98	16.37	7.74	14.11	5.43	4.55
TRINITY_DN23762_c0_g1_i1	0.61	0.25	0	0	0	0.49
TRINITY_DN8953_c0_g1_i1	0.69	0.68	0.15	0.55	0	0.55
TRINITY_DN14863_c0_g1_i3	13.03	4.35	6.35	5.22	6.43	7.45
TRINITY_DN24244_c0_g1_i4	16.63	7.62	3.39	21.88	0	2.43
TRINITY_DN24072_c1_g1_i2	2.27	0.44	0.2	2.22	0	1.63
TRINITY_DN20669_c0_g1_i4	0	0	0	0	0	0.53
TRINITY_DN21255_c2_g4_i1	1.6	0	4.34	0	2.76	0.63
TRINITY_DN14157_c0_g2_i2	0.62	0.32	0	0	0	0
TRINITY_DN10290_c0_g1_i1	0	0.5	0	0.61	0	0
TRINITY_DN27883_c0_g1_i1	1.25	0	0	0	0	0
TRINITY_DN19255_c0_g1_i1	2.72	1.6	15.49	0.53	1.14	2.59
TRINITY_DN15147_c0_g2_i1	0.43	0.53	0	0.86	0	0.35
TRINITY_DN25087_c3_g1_i3	0.28	0.88	0	0	0	0.21
TRINITY_DN20860_c0_g3_i10	1.9	1.52	1.02	0	0	0
TRINITY_DN19990_c0_g1_i2	0.74	0.14	0.2	0	0	0.36
TRINITY_DN12788_c0_g1_i2	0.93	4.46	2.93	0.37	10.25	2.21
TRINITY_DN9266_c1_g1_i1	0	0.87	0	0	0	0.86
TRINITY_DN20211_c0_g1_i1	0.37	0.49	0.17	0.58	0	0
TRINITY_DN15878_c0_g1_i1	44.66	35.21	32.46	33.1	14.64	32.31
TRINITY_DN18704_c0_g2_i1	0.87	0.51	0.7	1.13	0	0.3
TRINITY_DN28809_c0_g1_i1	1.24	0	0.91	0.81	0	0
TRINITY_DN28443_c0_g1_i1	0	0.21	0.28	0.76	0	0
TRINITY_DN17326_c0_g1_i1	0	1.02	0	0	0	0.34
TRINITY_DN21956_c3_g1_i4	0.2	1.78	1.74	0.39	1.26	0.79
TRINITY_DN23427_c1_g1_i8	0.78	0.39	0.19	0.08	0	0.07
TRINITY_DN10202_c0_g1_i1	0.8	0.97	0	0.78	0	0.32
TRINITY_DN18520_c2_g3_i1	1.36	0	0	0	0	0
TRINITY_DN24093_c0_g1_i5	2.42	0.7	0.73	3.37	0	1
TRINITY_DN15033_c0_g1_i1	5.89	2.35	4.22	1.38	0	10.06
TRINITY_DN18331_c0_g2_i1	0	0	0	0	5.67	0
TRINITY_DN19915_c0_g1_i2	0.41	0.88	0.12	0.31	0	0.45
TRINITY_DN11169_c0_g1_i1	5.5	4.52	0.79	0	0	2.73
TRINITY_DN24399_c0_g2_i3	1.37	0.79	0.22	0.4	0	0.51
TRINITY_DN23444_c0_g2_i1	2.51	2.19	1.85	2.61	0.21	1.81
TRINITY_DN20158_c7_g1_i2	12.01	13.32	7.71	8	6.89	10.77
TRINITY_DN17895_c0_g1_i4	15.68	16.06	13.17	11.58	6.62	11.38
TRINITY_DN24100_c1_g1_i4	11.31	31.11	7.05	20.55	4.04	28.31
TRINITY_DN24577_c1_g1_i10	0.94	0.73	0.71	0.74	0	0.77
TRINITY_DN19177_c0_g2_i14	0.32	0.99	0.71	0	0.26	0.27
TRINITY_DN21357_c0_g1_i2	1.42	0	1.21	0.29	0	0.3
TRINITY_DN14338_c0_g1_i7	1.47	1.38	3.66	0	0	0.86
TRINITY_DN1416_c0_g1_i1	1.23	0.25	0	0	0	0
TRINITY_DN23869_c0_g2_i1	2.21	2.21	1.96	1.5	2.95	1.61
TRINITY_DN12575_c0_g1_i2	0.31	0.38	0.69	0.15	0.77	0.37
TRINITY_DN18318_c0_g1_i2	1.3	0.87	1.2	0.65	0.51	0.56
TRINITY_DN18097_c0_g1_i3	0	0.69	0.57	0	0	0
TRINITY_DN23308_c0_g1_i7	0.12	2.78	0	1.21	2.08	0.31
TRINITY_DN23366_c0_g1_i3	14.08	13.74	8.75	6.61	3.65	6.55
TRINITY_DN10300_c0_g1_i2	1.54	1.67	0	0.58	0	0.98
TRINITY_DN15377_c0_g1_i1	4.86	1.57	1.51	2.13	2.28	3.84
TRINITY_DN22348_c0_g1_i7	0	0	0.39	0	0	0
TRINITY_DN23732_c0_g1_i1	10.48	12.91	5.73	12.1	0.4	1.14
TRINITY_DN7996_c0_g1_i1	0.52	0.21	0.57	1.02	0	1.03
TRINITY_DN17162_c0_g1_i4	0.91	0	0.2	2.01	0.04	0.18
TRINITY_DN6158_c0_g1_i1	1.42	1.91	0	0	0	1.12
TRINITY_DN21600_c0_g1_i2	16.76	7.4	8.76	8.36	0	12.5
TRINITY_DN2776_c0_g1_i1	0	0.53	0.36	0	0	0.26
TRINITY_DN26922_c0_g1_i1	0	0	0	0.83	0	0
TRINITY_DN976_c0_g1_i1	1.42	0.2	0.84	0.17	3.45	0.54
TRINITY_DN6233_c0_g1_i1	0	1.73	0.47	0	0	0.68
TRINITY_DN15583_c0_g1_i1	5.29	1.22	1.92	0.37	1.59	0.6
TRINITY_DN21903_c0_g2_i2	0.38	1.55	0	0.38	0	0
TRINITY_DN4182_c0_g1_i1	1.37	0.28	0.38	0.34	0	0.27
TRINITY_DN15671_c0_g1_i1	5.63	8.96	3.88	5.34	1.73	2.62
TRINITY_DN19297_c0_g1_i2	4.79	15.85	7.29	4.07	0	5.83
TRINITY_DN4935_c0_g1_i1	2.25	0.07	1.22	0	10.16	0.34
TRINITY_DN19699_c0_g1_i2	0	0.95	0	0	0	0
TRINITY_DN7622_c0_g1_i1	0.33	0.27	0	0.33	0	0.39
TRINITY_DN20083_c1_g1_i7	0	0	0	0	0	0
TRINITY_DN22686_c0_g3_i1	0	0	0	1.09	0	0
TRINITY_DN17758_c0_g1_i5	0.34	0.28	0	0.33	0	0
TRINITY_DN27683_c0_g1_i1	0	0.43	0.59	0	0	0.85
TRINITY_DN14594_c0_g1_i1	2.34	4.03	1.89	2.08	2.24	2.08
TRINITY_DN16077_c0_g1_i5	0.17	0	0.2	0.27	0.43	0.21
TRINITY_DN18487_c5_g1_i1	0	0	0	0	0	0
TRINITY_DN23718_c0_g1_i1	0.71	0.71	0.53	0.42	0	0.17
TRINITY_DN23420_c0_g1_i1	2.12	2.5	1.55	0.77	0.93	3.51
TRINITY_DN14756_c0_g1_i1	3.54	2.27	3.08	2.72	2.44	2.8
TRINITY_DN15020_c0_g1_i1	0	0	0	0	0	0
TRINITY_DN21858_c2_g2_i1	0.12	0	0.26	0	0	0
TRINITY_DN22252_c0_g1_i12	0	0.38	1.44	0	0	0.77
TRINITY_DN2681_c0_g1_i1	0.27	0.22	0.91	0.27	0	0
TRINITY_DN19111_c1_g1_i2	0	0	1.05	0.38	0	0.62
TRINITY_DN24656_c1_g1_i3	2.58	4.33	3.81	2.56	2.89	2.93
TRINITY_DN24912_c2_g1_i4	0.67	1.64	0.18	0.74	0	0.29
TRINITY_DN20522_c2_g2_i2	3.16	2.71	2.33	2.56	2.25	2.13
TRINITY_DN14542_c0_g2_i1	2.39	2.18	0.66	0.59	0	0.48
TRINITY_DN1456_c0_g1_i1	1.07	0.43	0	0	0	1.27
TRINITY_DN25462_c0_g1_i1	1.45	0.24	1.29	0.29	0	0.23
TRINITY_DN19557_c0_g1_i1	1.02	0	1.09	0	0	0
TRINITY_DN7976_c0_g1_i1	0	0	0	0	9.71	0
TRINITY_DN18596_c0_g1_i5	6.48	8.47	6.74	9.34	0	3.79
TRINITY_DN20426_c0_g1_i27	1.93	0.21	0.52	1.23	0	0.45
TRINITY_DN11961_c0_g1_i1	1.03	9.66	0	3.83	0	2.44
TRINITY_DN28254_c0_g1_i1	1.07	0.43	0	0	0	0.42
TRINITY_DN11472_c0_g1_i1	0	0	0	0	3.96	0
TRINITY_DN28018_c0_g1_i1	0	0.55	0.5	1.12	0	0.18
TRINITY_DN28435_c0_g1_i1	1.56	0	0	0.75	3.76	0
TRINITY_DN14612_c0_g1_i1	0.9	0.35	0.24	0.33	0	0.23
TRINITY_DN29125_c0_g1_i1	0	0	0	0	5.66	0
TRINITY_DN7803_c0_g1_i1	0.49	0.94	0.18	0.33	0	0.39
TRINITY_DN13296_c0_g1_i3	0.34	0	0.96	0	0	0
TRINITY_DN22566_c0_g1_i3	3.42	1.31	1.44	1.05	0	1.54
TRINITY_DN20037_c1_g1_i1	44.59	29.64	21.14	17.09	0	21.75
TRINITY_DN23576_c0_g2_i3	4.18	2.39	6.78	2.48	0	2.11
TRINITY_DN18756_c0_g2_i1	12.78	5.17	0	8.11	0.74	8.11
TRINITY_DN23000_c0_g1_i7	1.13	0.97	0	0.4	0	0.36
TRINITY_DN18275_c0_g1_i2	5.45	1.23	11.82	19.65	2.15	0
TRINITY_DN17775_c0_g1_i2	0.63	0.2	1.18	0.21	0	0
TRINITY_DN1855_c0_g1_i1	0.46	0.74	1.01	0.45	0	0.36
TRINITY_DN19943_c0_g1_i1	0	0	0	0	5.65	0
TRINITY_DN28318_c0_g1_i1	0.39	0	0	0.76	3.01	0
TRINITY_DN13528_c0_g1_i3	1.65	0	0	0	0	1.95
TRINITY_DN19606_c1_g4_i2	1.29	1.04	0.71	0.62	0	0
TRINITY_DN17942_c0_g1_i1	11.29	6.17	837.85	2.57	5.89	0
TRINITY_DN19466_c0_g1_i10	1.96	0	0	0	0	0.44
TRINITY_DN17170_c0_g1_i2	5.65	5.85	3.42	4.35	1.93	3.85
TRINITY_DN21255_c2_g1_i10	0	0	0	0	0	0
TRINITY_DN18114_c1_g3_i1	13.24	12.52	16.89	9	16.63	16.62
TRINITY_DN22968_c0_g1_i9	0.65	0.59	0.63	0.19	0	0.61
TRINITY_DN18720_c0_g1_i3	2.65	0.9	2.8	1.03	0.84	3.08
TRINITY_DN18559_c0_g1_i1	0.24	0.08	0.1	0.11	0	0.08
TRINITY_DN23202_c0_g2_i1	7.53	5.43	2.02	6.95	0	3.67
TRINITY_DN1419_c0_g1_i1	0	0	0	0	9.32	0
TRINITY_DN19111_c2_g1_i2	0	0.54	0	0	0	0
TRINITY_DN18743_c0_g1_i5	0.16	0.73	0	0	0.41	0
TRINITY_DN18519_c0_g1_i5	3.19	4.5	1.82	1.44	0.43	0
TRINITY_DN20128_c0_g1_i3	1.73	2.94	0	2.44	2.97	7.39
TRINITY_DN8669_c0_g1_i1	2.72	2.17	1.95	3.45	0	0.71
TRINITY_DN24373_c1_g1_i4	0	0	0	0	0.54	0.12
TRINITY_DN17395_c3_g1_i1	0	0	0	0	0	0
TRINITY_DN23600_c0_g1_i1	0.55	0	0.77	0	0	0.56
TRINITY_DN24713_c0_g1_i2	9.58	6.37	5.09	5.05	1.1	4.93
TRINITY_DN11966_c0_g1_i1	0.48	0	1.05	0	0	0
TRINITY_DN23171_c0_g1_i2	0.45	0.26	0.07	0.11	0	0.01
TRINITY_DN23594_c0_g3_i3	0	0.88	0.58	0	0	0.99
TRINITY_DN20582_c0_g1_i3	0	0.91	0.62	0	2.74	0
TRINITY_DN20368_c1_g1_i1	0	0	0.8	0	0	0.58
TRINITY_DN19368_c4_g8_i1	0.45	3.25	0	3.06	0	0.35
TRINITY_DN23619_c0_g1_i7	0.72	1.7	3.89	0.68	0	1.68
TRINITY_DN27172_c0_g1_i1	0.7	0.95	0.26	0.23	0	0
TRINITY_DN17637_c0_g1_i1	1.67	0.48	0.78	0.92	0.18	0.59
TRINITY_DN23776_c0_g1_i8	0.21	0.16	0	0.6	0	0
TRINITY_DN24842_c0_g1_i1	29.63	28.87	21.58	22.42	9.65	24.85
TRINITY_DN20491_c0_g1_i1	1.55	1.26	0.43	0.39	0	0.15
TRINITY_DN19953_c0_g1_i3	0	0	0	0	5.33	0
TRINITY_DN23915_c0_g1_i6	1.73	1.18	1.1	0.9	1.21	1.09
TRINITY_DN5176_c0_g1_i1	1.73	0.28	0	1.02	0	0.83
TRINITY_DN28276_c0_g1_i1	0	0	0	0	5.47	0.79
TRINITY_DN23507_c0_g1_i5	3.46	1.31	1.47	1.43	0.69	1.14
TRINITY_DN20168_c0_g1_i3	4.13	3.04	2.78	3.04	0	2.99
TRINITY_DN20961_c0_g1_i4	2.75	1.5	0.98	1.32	0	0.27
TRINITY_DN23238_c0_g1_i6	0.25	0.61	0	0.75	0	0.4
TRINITY_DN21678_c0_g1_i3	0	0.27	0.44	1.17	0	1.01
TRINITY_DN18564_c0_g1_i6	0	2.23	0	1.01	0	0.99
TRINITY_DN16687_c0_g1_i2	0	0.48	0.51	0	0	0
TRINITY_DN23956_c3_g1_i11	1.22	0	7.32	0.59	7.18	4.34
TRINITY_DN19873_c2_g3_i1	0.92	0.48	0.37	0.2	0.71	0.11
TRINITY_DN16354_c0_g1_i2	55.29	42.16	36.39	167.72	43.35	25.22
TRINITY_DN21023_c0_g1_i1	0.45	0	0.11	0.4	0	0
TRINITY_DN16499_c0_g1_i2	3.43	1.39	0.96	1.34	0	1.25
TRINITY_DN6973_c0_g2_i1	0.2	0.49	0.45	0	0	0
TRINITY_DN19181_c0_g1_i1	0	0.38	0	0.43	0	0.7
TRINITY_DN27632_c0_g1_i1	0	0.36	0	0.44	0	0.35
TRINITY_DN23139_c0_g3_i5	0.8	0.43	0	0.21	0	0.31
TRINITY_DN16097_c0_g1_i9	4.07	1.86	2.15	2.71	0	1.51
TRINITY_DN3181_c0_g1_i1	0.11	0	0.36	0	0	0
TRINITY_DN28952_c0_g1_i1	0.65	1.32	0.73	0.81	0	0.78
TRINITY_DN13826_c0_g1_i2	1.47	0.45	1.04	0.94	1.23	1.33
TRINITY_DN23734_c0_g1_i2	0.87	0.82	0.83	0	0.79	0.92
TRINITY_DN18342_c0_g3_i2	0	0	0	0	0	0
TRINITY_DN4011_c0_g1_i1	1.51	0.61	0	0.37	0	0
TRINITY_DN3782_c0_g1_i1	0.53	0.72	0.2	0.35	1.65	0.14
TRINITY_DN23803_c0_g1_i1	35.51	44.42	26.57	28.47	7.26	35.01
TRINITY_DN25923_c0_g1_i1	1.19	0	0	0.58	0	0
TRINITY_DN14437_c0_g1_i2	0	0.22	0	0.82	0	0
TRINITY_DN22491_c0_g1_i1	3.31	1.96	2.02	1.86	0.37	1.18
TRINITY_DN23542_c0_g2_i5	30.06	2172.58	1342.21	1161.18	4048.18	2209.28
TRINITY_DN24022_c0_g1_i2	6.32	4.22	2.87	4.13	0	2.77
TRINITY_DN18990_c1_g1_i4	0.14	0.71	0.16	0.29	0.83	0.23
TRINITY_DN22168_c0_g1_i7	0.28	0	0	0	0	0
TRINITY_DN13304_c0_g2_i1	0.52	0.42	0	0	0	0.41
TRINITY_DN19334_c4_g2_i2	0	0.49	0	0	0	0
TRINITY_DN22360_c2_g1_i10	0	0.83	0	0.47	0	0
TRINITY_DN29284_c0_g1_i1	0.43	1.38	0.47	0	0	0.68
TRINITY_DN10884_c0_g1_i1	0.26	0.84	0.07	0.06	0.23	0.26
TRINITY_DN19677_c0_g1_i1	0.79	1.22	0.15	1	0	0.59
TRINITY_DN15436_c0_g1_i1	8.2	22.8	9.05	11.39	21.93	5.47
TRINITY_DN14979_c1_g1_i1	0.95	0.44	0.15	0.41	0	0.33
TRINITY_DN24411_c4_g4_i3	0	0.5	0	0.6	0	0
TRINITY_DN22113_c0_g1_i2	2.38	1.53	0.24	0	0	1.57
TRINITY_DN23804_c0_g2_i4	1.93	1.08	0.48	0.41	0	0.85
TRINITY_DN18250_c4_g1_i6	2.88	2.89	0.85	1.17	0	0.72
TRINITY_DN20769_c1_g1_i1	0.58	0.41	0.56	0.76	0.39	0.86
TRINITY_DN24953_c6_g2_i1	0	0	0	0	0	0
TRINITY_DN21919_c0_g3_i2	1	1.14	0.78	0.33	0	0.69
TRINITY_DN20158_c6_g1_i1	0.44	1.06	0.5	0.7	0	0.3
TRINITY_DN19074_c0_g1_i1	2.14	0	1.15	2.03	0	0
TRINITY_DN17162_c0_g1_i2	0	0	0	0	0	0
TRINITY_DN23298_c0_g1_i1	0.32	2.21	0.67	0.96	0.2	1.1
TRINITY_DN25072_c1_g1_i3	0.71	0.31	0	0.29	0	0.3
TRINITY_DN725_c0_g1_i1	1.81	0	0	0.86	0	0
TRINITY_DN7573_c0_g1_i1	0	0	0	0	6.27	0
TRINITY_DN4400_c0_g1_i1	1.02	0.18	0.13	0.57	0	0.09
TRINITY_DN23736_c0_g1_i2	1.92	0.47	0.24	0.19	0.78	0.23
TRINITY_DN26370_c0_g1_i1	0.49	1.18	0	0	0	0
TRINITY_DN10156_c0_g1_i3	0	1.02	0	0.46	0	0
TRINITY_DN7656_c0_g1_i1	0.71	0.86	0.39	0.35	0	0.28
TRINITY_DN26236_c0_g1_i1	0	0	1.95	0	0	0
TRINITY_DN12007_c0_g2_i1	0	0	1.39	0.31	1.99	0
TRINITY_DN15013_c0_g1_i1	0.48	0	61.33	0	0	0
TRINITY_DN18219_c0_g1_i8	0.23	0.22	0.2	0.52	0	1.49
TRINITY_DN15705_c0_g1_i2	0.22	0.15	0.11	0	0	0
TRINITY_DN27929_c0_g1_i1	0	1.3	0	1.56	0	1.28
TRINITY_DN15907_c0_g1_i3	0.3	0	0	0	0	0
TRINITY_DN4163_c0_g1_i1	0.52	0.53	0.15	0.65	0	0.21
TRINITY_DN26407_c0_g1_i1	0.31	0.25	0.34	0.3	0	0.49
TRINITY_DN22360_c1_g1_i1	0.24	0.59	0.27	0.48	0	0.19
TRINITY_DN20120_c3_g3_i3	2.52	2.88	0.69	2.44	0	0.99
TRINITY_DN23413_c0_g1_i16	1.91	3.54	1.62	0.58	0	1.5
TRINITY_DN23084_c0_g5_i1	1.25	0.17	0.47	0	0	0
TRINITY_DN5642_c0_g1_i2	1.36	0	0	0	0	0
TRINITY_DN21844_c0_g3_i3	2.55	2.9	0	2.31	0	0
TRINITY_DN20703_c2_g2_i1	0.95	3.04	0	2.71	0	1.5
TRINITY_DN19505_c0_g1_i2	2.05	1.56	1.98	1.61	1.05	2.27
TRINITY_DN24613_c1_g2_i1	0.29	0.8	0.35	0	0	0
TRINITY_DN22543_c0_g1_i3	156.18	100.02	86.43	170.7	18.7	67.29
TRINITY_DN23361_c0_g1_i24	4.09	0.62	1.05	2.32	0	4.13
TRINITY_DN23224_c0_g1_i4	8.42	6.55	3.27	4.25	0.65	2.95
TRINITY_DN20413_c0_g1_i3	3.15	1.85	1.26	2.25	1.33	3.33
TRINITY_DN21583_c0_g3_i9	2.21	0.98	0	2.71	0.77	2.25
TRINITY_DN6703_c0_g1_i1	0.82	3.02	0.92	1.34	0.74	0.58
TRINITY_DN23731_c0_g1_i2	0.6	0.14	0	0.21	0	0.22
TRINITY_DN10544_c0_g2_i2	0	0	0	0	0	0
TRINITY_DN178_c0_g1_i1	0	0.72	0	0	0	0
TRINITY_DN24245_c0_g1_i4	2.18	2.4	1.5	1.74	0.59	3.34
TRINITY_DN13751_c0_g2_i2	0	0	0	0	1.06	0
TRINITY_DN24894_c0_g1_i4	0	4.55	0	0	0	5.24
TRINITY_DN23898_c0_g1_i9	3.61	1.46	0	0.26	0	0.46
TRINITY_DN19794_c0_g5_i4	0.17	0	0.45	0	0.11	0.05
TRINITY_DN11345_c0_g1_i1	0.27	0	0.3	0.53	0	0
TRINITY_DN5937_c0_g1_i1	0.57	0.81	0.63	0.14	0	0.11
TRINITY_DN17692_c0_g1_i4	0.96	0.98	0.51	0.8	0.84	0.61
TRINITY_DN23312_c1_g1_i3	6.96	3.08	2.38	3.16	0	6.59
TRINITY_DN16216_c0_g1_i3	33.33	90.66	57.78	63.75	88.31	55.89
TRINITY_DN23636_c0_g1_i1	5.72	5.65	6.02	5.82	0.77	7.11
TRINITY_DN14376_c0_g1_i1	3.74	1.89	1.03	0.9	0	1.47
TRINITY_DN17538_c0_g1_i2	1.15	0	0.36	0.34	0.43	1.15
TRINITY_DN14020_c0_g2_i1	0	0	1.09	0	0	0
TRINITY_DN21647_c2_g2_i2	1.04	1.16	0	1.38	0	0.19
TRINITY_DN19024_c0_g1_i1	0	1.67	0	0	1.47	0.16
TRINITY_DN5053_c0_g1_i1	0	0	1.13	2	0	0
TRINITY_DN12607_c0_g1_i2	0	0	0	0	5.96	0
TRINITY_DN25178_c2_g1_i1	47.19	47.38	38.09	30.72	22.96	47.92
TRINITY_DN9582_c0_g1_i1	0	1.07	0	0	0	1.05
TRINITY_DN18363_c4_g2_i5	0	0.47	0.64	0.29	0	0
TRINITY_DN20367_c0_g2_i2	0.4	0.66	0.18	0.65	0	0.65
TRINITY_DN22671_c4_g1_i2	0	0.18	0	0	0	0.07
TRINITY_DN24305_c0_g1_i7	2.36	1.42	1.13	1.21	0.26	1.97
TRINITY_DN21058_c1_g1_i3	0	0.22	0.23	0.08	0	0
TRINITY_DN24093_c0_g1_i6	27.37	26.86	19.44	19.41	24.21	18.72
TRINITY_DN24815_c0_g1_i1	19.3	12.17	8.93	11.44	2.54	11.26
TRINITY_DN24572_c2_g1_i2	1.24	2.29	0	3.13	0	0.25
TRINITY_DN29178_c0_g1_i1	0.82	1.83	0.68	0.61	7	1.8
TRINITY_DN19334_c4_g1_i9	0	0	0	0	2.07	0
TRINITY_DN5281_c0_g2_i1	0	0.31	0.42	0	1.61	0
TRINITY_DN24832_c2_g1_i2	28.74	16.13	7.28	5.52	1.99	13.01
TRINITY_DN14098_c0_g1_i1	0.59	0.64	0.44	0.78	0	0.16
TRINITY_DN19405_c0_g1_i5	1.27	0.22	2.87	0	0.88	1.07
TRINITY_DN11645_c0_g1_i1	1.62	1.16	0.34	0.61	0	0.73
TRINITY_DN28479_c0_g1_i1	0	0.58	2.34	0	0	0
TRINITY_DN25447_c0_g1_i1	0.38	1.54	0	0.37	0	0.91
TRINITY_DN14415_c0_g1_i1	0	0	1.87	0.83	2.97	1.36
TRINITY_DN24967_c0_g1_i4	2.26	0.77	0.77	0.38	0.55	0.39
TRINITY_DN23515_c0_g1_i2	0.2	0	0.29	0	0	0.27
TRINITY_DN8883_c0_g1_i1	0	0.46	0	0	0	0
TRINITY_DN28729_c0_g1_i1	2	0	0	2.85	0	0
TRINITY_DN10169_c0_g1_i2	0.64	0.69	0.71	0.42	0	0.34
TRINITY_DN19246_c0_g1_i1	16.63	10.54	8.77	12.16	2.89	9.11
TRINITY_DN24722_c0_g1_i1	5.99	5.6	3.25	4.34	1	5.75
TRINITY_DN22307_c0_g1_i3	2.83	0.57	4.62	4.77	0	2.8
TRINITY_DN21132_c0_g3_i4	0.66	0.2	0	0.16	0.12	0.52
TRINITY_DN10038_c0_g2_i1	1.89	1.31	0.3	0.53	0.38	1.29
TRINITY_DN23198_c0_g4_i1	0	0.23	0	1.98	1.01	0
TRINITY_DN6290_c0_g1_i1	3.21	0	0	0	2.76	1.27
TRINITY_DN8703_c0_g2_i1	0.89	0	0.33	0.59	0	0
TRINITY_DN23602_c0_g1_i3	1.87	1.48	0	4.54	0	0
TRINITY_DN17500_c0_g1_i5	0	0	0	0	3.79	0
TRINITY_DN23907_c0_g3_i3	5.65	3.07	1.99	5.53	0	1.84
TRINITY_DN5821_c0_g1_i1	0.96	0	0	0	2.25	0
TRINITY_DN15660_c0_g1_i2	0.3	0.79	0.16	0.69	0.12	0.46
TRINITY_DN11496_c0_g1_i1	1.17	0.63	1.29	0	0	1.85
TRINITY_DN16797_c0_g1_i1	8.71	9.7	7.01	6.16	6.48	7.31
TRINITY_DN20691_c1_g1_i10	30.21	19.82	10.99	19.02	9	10.57
TRINITY_DN21791_c0_g3_i9	11.83	0.28	0	0.69	0	0
TRINITY_DN3916_c0_g1_i1	1.2	0	0	0.58	0	0.95
TRINITY_DN24039_c5_g1_i3	653.35	789.65	568.28	436.7	521.5	1058.45
TRINITY_DN19158_c1_g1_i1	1.37	0.64	0.22	0.69	0.42	0.55
TRINITY_DN14338_c0_g1_i8	4.17	0.57	0	1.8	0	0.15
TRINITY_DN19426_c0_g1_i2	12.29	14.53	8.97	11.62	3.33	7.92
TRINITY_DN23269_c0_g1_i2	10.07	4.25	4.05	8.87	1.29	3.57
TRINITY_DN22939_c0_g1_i4	0	0	0	0	1.6	0.41
TRINITY_DN17779_c1_g1_i8	0	0	0	0	0	0
TRINITY_DN8453_c0_g1_i1	0.87	0.83	0.81	1.02	0	0.35
TRINITY_DN23643_c1_g1_i1	0.62	0	1.35	0	0	0
TRINITY_DN1320_c0_g1_i1	0.31	0.34	0	0.73	0.9	0.17
TRINITY_DN3602_c0_g1_i1	0	0.67	2.3	0.41	0	0
TRINITY_DN22794_c0_g1_i4	0.95	0	0	0.51	0	0.61
TRINITY_DN28433_c0_g1_i1	0	0.71	0	0	4.28	0
TRINITY_DN24467_c1_g2_i4	0	0.92	1.24	2.19	0	0.48
TRINITY_DN19004_c0_g3_i2	0	0	0	0	16.16	0.06
TRINITY_DN2925_c0_g1_i1	1.59	0.52	0.71	1.17	0	0.85
TRINITY_DN21179_c4_g1_i1	4.28	2.22	3.2	3.77	5.23	0.27
TRINITY_DN19440_c1_g1_i8	0	0	0	0	1.02	0
TRINITY_DN20992_c0_g1_i3	25.48	29.31	22.61	17.87	14.39	24.66
TRINITY_DN24356_c3_g1_i1	0.73	0.58	0.79	0	0	0.57
TRINITY_DN18450_c0_g1_i2	2.86	3.89	2.04	1.38	0	3.16
TRINITY_DN14768_c0_g1_i1	0	0	0	0	7.18	0
TRINITY_DN16440_c0_g2_i2	0.37	0	0	0	2.1	0.89
TRINITY_DN4880_c0_g1_i1	0.41	0.22	0	0.27	0	0
TRINITY_DN22257_c0_g1_i3	1.91	1	0.89	1.25	0.63	1.42
TRINITY_DN20228_c0_g1_i3	2.19	1.26	0.96	0.18	1.21	0.34
TRINITY_DN16626_c1_g1_i1	1.02	1.27	0.16	0.38	4.58	0
TRINITY_DN7803_c0_g3_i1	0	0.3	0	1.1	0	0.3
TRINITY_DN22219_c0_g1_i5	1.67	5.19	3.05	1.62	0	5.29
TRINITY_DN10352_c0_g1_i1	13.09	5.83	3.95	3.49	8.53	1.15
TRINITY_DN22968_c0_g1_i13	3.68	2.74	2.76	0.4	0	1.85
TRINITY_DN21331_c0_g1_i3	10.87	10.97	8.34	5.4	4.86	8.24
TRINITY_DN25225_c2_g1_i3	11.94	8.09	9.46	6.67	1.93	16.16
TRINITY_DN18028_c0_g1_i2	0	3.96	0.74	0	0	0.51
TRINITY_DN24291_c1_g1_i3	1	1.28	1.33	0.85	0.99	0.64
TRINITY_DN24278_c1_g1_i3	2.82	2.29	0.88	2.63	0.55	1.49
TRINITY_DN21741_c0_g2_i2	1.93	2.35	1.42	1.27	1.59	4.6
TRINITY_DN3018_c0_g1_i1	0.22	1.27	0.25	0.22	0	0.18
TRINITY_DN24566_c1_g1_i6	85.06	24.44	16.1	42.2	1.75	14.66
TRINITY_DN24944_c0_g1_i1	0	1.11	0	0	0	0
TRINITY_DN21161_c0_g1_i4	1.53	1.08	0.87	0.72	0.19	1.5
TRINITY_DN24027_c0_g1_i9	0.86	8.6	4.76	1.71	0	3.21
TRINITY_DN19604_c1_g1_i1	0.76	1.02	0.52	0.98	1.05	0.48
TRINITY_DN27700_c0_g1_i1	0	0.26	0.35	1.25	0	1.26
TRINITY_DN23189_c0_g1_i2	4.74	5.12	0	2.49	0	0.76
TRINITY_DN28278_c0_g1_i1	0	0.6	0.81	1.43	0	0
TRINITY_DN22745_c0_g1_i2	7.28	18.25	9.86	9.89	8.96	10.41
TRINITY_DN19127_c4_g8_i1	1	0	0	0	0	0
TRINITY_DN6864_c0_g1_i1	0.34	0.7	0.19	0.17	0	0
TRINITY_DN19830_c0_g1_i1	118.06	116.19	80.63	101.11	36.13	82.72
TRINITY_DN16972_c0_g1_i1	0.39	1.56	0.33	0.65	0.41	0.18
TRINITY_DN21574_c2_g1_i1	0	0.62	0	0.75	0	0.62
TRINITY_DN22116_c0_g1_i3	0.42	0.87	0.38	0.47	0.08	0.91
TRINITY_DN19213_c2_g1_i6	1.06	1.65	0.43	0.14	0	0.39
TRINITY_DN20873_c0_g2_i1	20.41	17.42	14.26	10.89	10.31	14.41
TRINITY_DN15685_c0_g2_i1	0	0	0	0	3.01	0
TRINITY_DN22599_c0_g2_i7	4.91	0.9	1.14	1.85	0	2.33
TRINITY_DN26880_c0_g1_i2	2.79	2.28	1.64	1.78	1	1.93
TRINITY_DN24523_c0_g1_i5	0	0	0.42	0.73	0	1.55
TRINITY_DN15418_c0_g1_i2	0.36	1.55	0.81	0.36	0	0.15
TRINITY_DN20034_c0_g1_i7	0	0.3	0	0.56	0	0
TRINITY_DN23451_c0_g1_i4	1.81	0.72	1.95	1.73	0	0
TRINITY_DN23182_c0_g1_i3	11.75	9.99	12.34	7.69	0	9.35
TRINITY_DN19425_c0_g1_i5	0.49	0.47	0	0	0	0
TRINITY_DN27644_c0_g1_i1	1.06	0.29	0	0.7	0	0
TRINITY_DN20332_c0_g1_i1	0.89	1.47	0.37	0.38	0	0.48
TRINITY_DN23778_c0_g1_i6	0.3	0.3	0.39	0	0	1.23
TRINITY_DN21009_c0_g1_i5	0	0	0	0.15	0	0
TRINITY_DN21065_c2_g3_i2	0.64	0.16	0.22	0	0	0
TRINITY_DN22349_c0_g1_i2	27.98	19.04	19.6	15.17	14.13	20.25
TRINITY_DN24416_c1_g1_i2	0	1	0	0.21	0.48	0.88
TRINITY_DN24685_c1_g1_i3	0.57	0.19	0	0	0.08	0.16
TRINITY_DN22937_c1_g1_i1	102.48	109.2	85.61	97.18	60.25	61.48
TRINITY_DN5535_c0_g1_i1	0	1.14	0	0	0	0.56
TRINITY_DN19254_c0_g1_i17	22.4	1.99	5.99	7.72	4.54	2.87
TRINITY_DN23060_c2_g2_i3	1.23	0.72	1.19	2.08	1.3	1.69
TRINITY_DN21888_c0_g1_i4	101.55	315.2	96.29	174.24	44.77	110.17
TRINITY_DN18155_c5_g1_i2	0.3	0.48	0	0	0	0
TRINITY_DN20397_c0_g1_i2	0.34	0.3	0.16	0.24	0	0.08
TRINITY_DN3785_c0_g1_i1	1.51	0	0	0	0	0
TRINITY_DN21300_c1_g1_i1	128.5	142.74	85.59	88.28	43.97	99.36
TRINITY_DN17306_c0_g1_i1	11.3	20.35	3.59	19.48	2.79	13.45
TRINITY_DN22779_c0_g1_i3	0	0	0	0.7	0	0
TRINITY_DN21537_c4_g1_i2	4.23	4.49	2.76	2.59	1.79	2.64
TRINITY_DN19888_c3_g1_i3	0.58	0.61	0.21	1.07	0	0.15
TRINITY_DN11928_c0_g1_i2	1.78	3.79	0.62	1.05	0	2.54
TRINITY_DN21649_c2_g1_i12	1.65	0.78	2.21	1.64	0	1.19
TRINITY_DN24150_c0_g1_i7	8.03	3.33	4.45	2.31	0.86	2.96
TRINITY_DN23371_c0_g3_i1	0.97	0	0	0	0	0
TRINITY_DN16459_c0_g2_i1	0.78	0.16	0.33	0.88	0	0.08
TRINITY_DN14972_c0_g1_i5	1.21	3.67	1.79	1.56	0	0.18
TRINITY_DN2210_c0_g1_i1	0	0	0.55	0	0	0
TRINITY_DN17765_c1_g1_i9	0.12	0.43	0.13	0.18	0.51	0
TRINITY_DN3282_c0_g1_i1	0.15	0	0.67	2.84	0	0.24
TRINITY_DN22540_c0_g2_i3	5.92	3.78	1.95	0.77	2.78	1.65
TRINITY_DN15192_c0_g1_i5	0.49	0	0	0.48	0	0
TRINITY_DN24723_c5_g2_i2	20.97	5.83	10.55	10.17	1.96	11.94
TRINITY_DN24648_c1_g1_i1	2.19	0.71	0.33	0.44	0	0.7
TRINITY_DN25275_c15_g1_i2	0	0	0	0	0	0
TRINITY_DN19945_c0_g1_i2	10.31	16.46	8.97	8.97	6.63	12.07
TRINITY_DN13266_c0_g1_i1	0.44	0.36	0	1.73	0	1.05
TRINITY_DN28030_c0_g1_i1	1.81	0	0	0	0	0.71
TRINITY_DN24312_c0_g1_i1	1	0.35	0.19	0.26	1.5	0
TRINITY_DN14568_c0_g1_i2	0	0	0	0.86	0	0
TRINITY_DN2574_c0_g1_i1	0	0	1.03	0.46	0	0.37
TRINITY_DN16974_c0_g1_i2	9.39	12.29	8.97	8.51	3.02	9.4
TRINITY_DN21778_c0_g1_i1	0.4	0	0.7	0	0	0
TRINITY_DN14358_c0_g1_i2	4.25	1.66	2.07	2.02	0.14	2.86
TRINITY_DN21093_c0_g1_i5	5.33	2.68	1.35	2.31	0.8	1.75
TRINITY_DN23267_c0_g1_i2	0	0.6	1.62	0	0	0
TRINITY_DN19743_c0_g2_i1	8.01	8.81	5.66	6.03	8.04	5.39
TRINITY_DN22728_c0_g1_i2	0.49	0.07	0.14	0.23	0	0.19
TRINITY_DN19226_c0_g2_i3	0.93	2.63	1.21	1.36	0.49	0.49
TRINITY_DN22022_c0_g1_i2	0.36	4.67	3.23	9.24	5.76	3.83
TRINITY_DN20721_c0_g2_i7	0.16	0	0.07	0.14	0	0.06
TRINITY_DN14369_c0_g2_i1	22.05	24.1	15.23	19.46	19.52	10.63
TRINITY_DN28855_c0_g1_i1	2.34	0	0	0	0	0
TRINITY_DN24791_c0_g1_i8	17.23	6.56	8.71	6.53	4.1	5.98
TRINITY_DN9830_c0_g1_i1	0.88	0	0.98	0	0.16	0.18
TRINITY_DN21040_c0_g1_i2	4.08	1.33	2.54	2.26	0.92	0.52
TRINITY_DN14613_c0_g1_i2	1.7	2.96	1.26	0.56	0	1.77
TRINITY_DN23552_c0_g1_i1	12.6	0.06	0.17	5.94	0	0.41
TRINITY_DN15893_c0_g1_i4	0	0	0.9	0.85	0	0
TRINITY_DN22559_c0_g1_i3	20.34	17.07	15.77	10.53	9.88	15.73
TRINITY_DN20112_c0_g1_i2	6.58	5.75	4.71	4.78	3.14	4.52
TRINITY_DN24208_c1_g3_i1	0	0.59	0	0	0	0
TRINITY_DN19072_c3_g1_i2	0.1	0	0.12	0	0	0
TRINITY_DN10681_c0_g1_i1	0.63	0.13	0.53	0	0	0.51
TRINITY_DN28646_c0_g1_i1	2.07	0	0	0	0	0.41
TRINITY_DN26425_c0_g1_i1	1.87	0.38	0	0	0	0.74
TRINITY_DN24096_c0_g1_i1	2.83	1.97	1.36	0.94	0.21	2.32
TRINITY_DN25182_c0_g1_i1	19.16	12.17	8.49	10.57	1.51	12.68
TRINITY_DN23839_c0_g1_i3	51.26	112.39	72.45	44.81	82.77	71.27
TRINITY_DN17765_c1_g1_i4	0	0.44	0.55	0	0	0
TRINITY_DN20130_c0_g1_i1	1.13	0.18	0.25	0	0	0.18
TRINITY_DN11283_c0_g1_i1	3.15	2.55	1.94	1.72	0	0.83
TRINITY_DN14963_c0_g2_i2	0.26	0.43	0.88	0.26	0.37	0.42
TRINITY_DN16242_c0_g1_i1	0.58	1.41	0.64	0.29	0.61	0.92
TRINITY_DN22651_c0_g1_i4	0.6	2.23	5.05	2	3.21	2.42
TRINITY_DN16976_c0_g1_i1	1.07	6.24	5.62	1.69	0	0.84
TRINITY_DN28167_c0_g1_i1	0	0	0	0	7.31	0
TRINITY_DN16129_c0_g1_i1	58.42	93.11	60.05	72.04	79.58	48.19
TRINITY_DN22982_c0_g1_i1	13.09	9.79	6.64	12.78	3.41	10.46
TRINITY_DN19865_c1_g1_i6	0.6	0.55	0	0.46	0	1.01
TRINITY_DN22992_c0_g1_i1	4.06	4.05	2.18	4.82	0	2.4
TRINITY_DN20144_c0_g1_i1	10.16	6.61	5.69	8.6	4.74	4.72
TRINITY_DN20922_c0_g1_i1	2.88	3.61	1.38	0.81	0	1.59
TRINITY_DN22563_c0_g1_i2	4.23	3.85	3.75	2.25	0.37	3.3
TRINITY_DN22933_c0_g1_i2	0.25	1.01	0.22	4.86	0	0.34
TRINITY_DN25674_c0_g1_i1	0	0	0.37	0.66	0	0.53
TRINITY_DN19683_c0_g1_i1	79.75	70.91	50.69	53.83	21.79	68.67
TRINITY_DN27065_c0_g1_i1	0	0.63	0.85	0	3.52	0
TRINITY_DN10610_c0_g1_i4	0.92	0.39	0.39	1.31	0	0.24
TRINITY_DN23651_c0_g1_i2	2.25	1.37	0.44	0.29	0	2.38
TRINITY_DN23401_c0_g1_i2	22.36	18.07	11.55	17.36	1.3	27.08
TRINITY_DN18886_c0_g1_i3	1.27	2.29	0.82	2.25	0.75	0.54
TRINITY_DN18848_c0_g6_i1	0.91	0	1	0.89	0	0.36
TRINITY_DN22696_c0_g1_i14	0.81	1.06	0	0.13	0.14	4.6
TRINITY_DN20917_c0_g1_i7	12.78	14.46	7.18	11.98	1.13	7.56
TRINITY_DN24111_c0_g2_i1	12.86	2.54	2.89	8.2	0.37	6.88
TRINITY_DN19433_c0_g1_i2	0.21	0.39	0.11	0	0	0.15
TRINITY_DN23492_c0_g3_i2	0.98	0	0	0	0	0
TRINITY_DN21522_c0_g1_i3	1.17	3.08	2.02	0.62	0	1.21
TRINITY_DN21398_c0_g1_i2	0.24	0.14	0.37	0	0	0
TRINITY_DN23873_c0_g1_i1	8.44	9.09	4.54	7.23	1.44	4.21
TRINITY_DN19669_c0_g2_i1	1.74	4.25	3.63	0	4.75	0
TRINITY_DN19881_c0_g1_i11	0.62	0.16	0	0	0.55	0
TRINITY_DN19749_c0_g1_i1	46.26	37.61	22.8	25.33	5.37	39
TRINITY_DN20220_c0_g1_i10	0.24	0.12	0.16	0	0	0
TRINITY_DN23667_c0_g3_i1	7.43	6.07	3.05	7.33	0.18	2.88
TRINITY_DN16832_c0_g1_i2	0.2	0.41	0	0	0.17	0.29
TRINITY_DN21752_c0_g1_i4	0.07	0.04	0	0.08	0	0
TRINITY_DN6704_c0_g1_i1	1.07	0.2	0.27	0.84	0	0
TRINITY_DN22692_c0_g3_i1	5.62	8.6	4.08	5.32	2.17	3.75
TRINITY_DN18348_c0_g1_i4	3.14	3	1.56	2.02	0.93	0.78
TRINITY_DN25217_c0_g1_i3	0	0.22	0.3	0.54	0.96	0.44
TRINITY_DN25712_c0_g1_i1	0.62	0	0.67	0	4.7	0
TRINITY_DN24446_c3_g1_i3	16.7	4.78	10.04	7.33	0	7.25
TRINITY_DN9222_c0_g1_i1	2.18	0.23	0.53	0.38	0	0.31
TRINITY_DN5479_c0_g3_i1	0	1.57	1.06	0	0	0
TRINITY_DN20292_c2_g1_i1	1.24	0	0	0	0	0
TRINITY_DN16222_c0_g1_i1	17.54	14.37	11.82	12.73	6.97	9.73
TRINITY_DN22899_c1_g1_i2	16.24	13.81	10.41	9.99	4.95	10.73
TRINITY_DN17961_c0_g1_i1	3.36	1.77	2.45	1.51	1.44	1.5
TRINITY_DN7649_c0_g1_i1	0	0	0	0	13.9	0
TRINITY_DN14864_c0_g1_i3	0.59	3.79	1.93	1.63	1.23	7.92
TRINITY_DN24081_c0_g1_i5	0	0	0	0	0	0
TRINITY_DN19407_c1_g3_i4	0	2.28	0.51	0	0	0
TRINITY_DN17311_c0_g1_i3	0.28	0.25	0.3	0	0	0
TRINITY_DN24749_c3_g1_i1	1.3	0.88	0.78	0.31	0	0.12
TRINITY_DN24801_c2_g2_i1	0.58	3.53	1.97	0.87	0	1.42
TRINITY_DN24515_c0_g1_i5	6.3	4.29	3.79	2.37	3.99	5
TRINITY_DN20236_c0_g2_i3	0	1.66	0.45	0.8	0	0.65
TRINITY_DN4587_c0_g1_i1	0	1.68	0	1	7.92	0.83
TRINITY_DN29203_c0_g1_i1	0.41	0	0	1.2	0	0
TRINITY_DN24744_c1_g1_i1	14.24	14.1	15.82	11.03	3.32	11.03
TRINITY_DN9842_c0_g1_i1	9.96	7.24	4.88	1.73	13.05	2.14
TRINITY_DN23713_c0_g1_i8	0.54	0.26	1.22	0.87	0	0
TRINITY_DN20573_c1_g1_i3	5.55	3.74	8.61	2.34	29.47	1.8
TRINITY_DN6799_c0_g1_i1	0.8	0.78	0.72	0.8	2.29	1.02
TRINITY_DN9601_c0_g2_i1	0.23	0.74	0	0	0	0.54
TRINITY_DN15740_c0_g1_i1	0.81	0.75	0.58	0.35	1	0.6
TRINITY_DN12296_c0_g1_i1	3.18	2.95	1.11	1.52	0	3.72
TRINITY_DN22482_c0_g1_i3	0.7	1.14	0.34	1.73	0	0.37
TRINITY_DN24543_c7_g1_i1	1.55	0.83	1.7	0.5	0	0.82
TRINITY_DN18127_c0_g1_i1	0	0.38	0.52	0.91	0	0
TRINITY_DN25656_c0_g1_i1	2.1	0	2.26	0	0	0
TRINITY_DN22560_c0_g1_i5	5	4.97	4.17	5.04	1.56	4.03
TRINITY_DN15817_c0_g1_i2	0.56	2.12	0.99	0.78	0	0.45
TRINITY_DN21596_c0_g1_i5	5.05	1.02	1.38	4.37	0	1.64
TRINITY_DN14956_c0_g1_i5	5.33	3.31	2.19	1.21	1.48	3.91
TRINITY_DN24888_c2_g1_i5	0	0	0.59	0	0	1.28
TRINITY_DN18036_c0_g1_i1	2.92	4.68	2.8	2.33	1.96	3.8
TRINITY_DN17331_c0_g1_i5	5.44	11.28	8.1	9.47	2.02	10.75
TRINITY_DN25918_c0_g1_i1	0	0	1.17	0	0	0.84
TRINITY_DN5653_c0_g1_i1	0.58	0.76	0.65	0.18	0	0.43
TRINITY_DN12396_c0_g1_i1	1.05	0.78	0.64	0.24	0	0.81
TRINITY_DN8011_c0_g1_i1	0.95	0.67	0.3	1.23	0	0.22
TRINITY_DN19094_c3_g4_i2	0.52	0.09	0.13	0	0	0
TRINITY_DN16571_c0_g1_i3	4.07	0	0	0.78	0	0.64
TRINITY_DN27504_c0_g1_i1	2.18	0	0	0	0	0.86
TRINITY_DN21463_c0_g1_i8	29.97	7.18	17.22	24.07	10.02	3.14
TRINITY_DN10707_c0_g1_i1	0.46	0.41	0.6	1.02	0.98	0.57
TRINITY_DN28463_c0_g1_i1	1.85	1.87	1.02	1.36	2.27	0.74
TRINITY_DN20323_c0_g1_i4	8.11	7.8	5.16	5.84	7.38	7.49
TRINITY_DN23170_c0_g1_i5	0	0	0	3.35	0	0
TRINITY_DN19193_c0_g1_i2	8.93	18.11	5.83	55.44	5.18	5.18
TRINITY_DN15862_c0_g1_i1	4.37	4.29	3.68	2.55	2.83	3.48
TRINITY_DN22183_c1_g1_i1	10.96	8.38	5.02	6.58	3.91	6.43
TRINITY_DN22025_c0_g1_i1	0.94	0.46	0.21	0	0	0.3
TRINITY_DN23108_c0_g1_i3	1.65	0	0.89	0	0	0.65
TRINITY_DN14428_c0_g2_i1	0.36	1.28	0	0.41	0	0
TRINITY_DN17894_c0_g1_i21	0	0	3.28	3.02	0.07	1.88
TRINITY_DN29060_c0_g1_i1	1.42	0.12	0.64	0.14	0	0.23
TRINITY_DN12259_c0_g1_i2	0.4	0	0.33	0.36	0	0.18
TRINITY_DN2750_c0_g1_i1	1.13	0.13	0.18	0.49	0	0.78
TRINITY_DN22345_c0_g1_i4	10.19	4.81	11.51	4.09	4.91	12.8
TRINITY_DN18208_c0_g1_i1	14.47	12.68	9.48	10.15	6.39	11.22
TRINITY_DN22181_c0_g1_i4	1.52	1.27	0.59	0.84	0.38	1.65
TRINITY_DN4718_c0_g1_i1	0	1.01	0	0	1.95	0.6
TRINITY_DN23242_c1_g2_i6	6.1	0.8	2.93	3.64	0.65	1.56
TRINITY_DN19177_c0_g1_i3	7.05	2.74	3.74	3.94	3.46	3.9
TRINITY_DN15249_c0_g1_i3	0	9.25	0	1.23	0	2.53
TRINITY_DN16481_c0_g1_i1	1.49	0	1.54	1.44	0	0.34
TRINITY_DN23729_c0_g1_i2	1.68	1.32	0.74	1.03	0	1.95
TRINITY_DN23619_c0_g1_i9	0	0	0	0.22	0	0
TRINITY_DN19072_c2_g1_i4	1.54	0.66	0	0	0	0.39
TRINITY_DN19024_c0_g2_i1	0.21	0.17	0.23	0	0.15	0
TRINITY_DN11494_c0_g1_i2	0	1.71	0	0	0	0
TRINITY_DN2301_c0_g1_i1	1.54	0	0	0	0	0
TRINITY_DN23350_c3_g1_i1	0	0.79	2.14	0	0	2.7
TRINITY_DN27816_c0_g1_i1	0	1.74	0	0	0	1.72
TRINITY_DN17784_c0_g1_i1	0.77	1.33	0.87	1.08	0.51	0.9
TRINITY_DN19754_c6_g1_i11	0.06	0	0	0.59	0	0
TRINITY_DN20426_c0_g1_i37	0.17	0	0.12	0	0	0
TRINITY_DN15520_c0_g2_i1	20.09	14.79	12.85	13.21	5.96	12.17
TRINITY_DN25239_c1_g1_i7	1.03	0.32	0.43	0.21	0	0.33
TRINITY_DN18968_c0_g2_i1	0.43	0.35	0.48	0	0	0.34
TRINITY_DN19457_c0_g2_i4	0.91	1.21	1.01	1.17	1.16	0.46
TRINITY_DN19402_c0_g1_i3	2.95	3.53	2.77	2.11	0	3.42
TRINITY_DN7777_c0_g1_i2	0	0	0	0.74	1.05	0
TRINITY_DN18525_c0_g1_i5	6.19	9.22	6.83	5.93	8.66	5.63
TRINITY_DN21738_c0_g1_i5	0	0	0	0	1.82	0
TRINITY_DN24753_c0_g4_i1	11.26	6.36	4.41	7.46	0.71	10.92
TRINITY_DN28875_c0_g1_i1	0	0	0	0.46	0	0.74
TRINITY_DN26167_c0_g1_i1	0	0	0.29	0.26	0	0.21
TRINITY_DN24070_c0_g1_i1	3.24	1.61	1.45	2.35	0.33	1.87
TRINITY_DN23662_c0_g1_i5	4.04	1.94	1.45	1.35	0	1.54
TRINITY_DN15114_c0_g1_i1	0	1.7	0.77	1.36	0	0.56
TRINITY_DN16403_c0_g1_i4	3.33	9.78	4.86	6.17	0	8.22
TRINITY_DN20590_c0_g1_i1	2.82	2.89	1.72	2.33	0.63	1.62
TRINITY_DN20858_c1_g3_i2	0	0	0	0	0	0
TRINITY_DN17904_c0_g1_i6	3.31	5.72	3.27	1.97	3.86	4.53
TRINITY_DN17924_c0_g1_i1	0	0.29	0	0	1.01	0.57
TRINITY_DN19488_c0_g3_i1	4.76	7.37	3.54	3.66	10.93	4.1
TRINITY_DN23463_c1_g1_i1	5.62	5.29	8.76	5.48	7.84	5.56
TRINITY_DN24919_c3_g1_i5	0	0.77	0.08	0.38	1	0.81
TRINITY_DN23634_c0_g1_i2	94.4	114.01	77.45	59.23	34.41	125.63
TRINITY_DN25160_c2_g1_i3	3.22	1.87	0.59	0.46	0	2.59
TRINITY_DN22886_c0_g1_i1	1.08	0.22	0.3	0.54	1.73	0.43
TRINITY_DN17281_c0_g1_i2	54.7	45.63	44.17	38.08	40.04	41.17
TRINITY_DN17734_c0_g1_i1	0.58	0.39	1.06	0.16	0	0.25
TRINITY_DN8266_c0_g2_i1	0	0	0	0	10.69	0
TRINITY_DN16301_c1_g1_i1	5.34	4.72	4.28	3.94	2.99	2.36
TRINITY_DN22671_c4_g1_i1	0	0.18	0	0	0	0.08
TRINITY_DN14176_c0_g1_i1	0	0	0	0	7.2	0
TRINITY_DN21496_c2_g2_i1	0.68	1.22	0.49	1.25	0	0.21
TRINITY_DN21028_c0_g2_i1	0.64	1.88	0.3	1.69	0	0.99
TRINITY_DN23495_c0_g1_i4	0.65	0	0.58	0	0	0.88
TRINITY_DN15386_c0_g1_i2	19.43	25.17	12.4	7.99	0	21.54
TRINITY_DN28856_c0_g1_i1	0	1.74	1.17	1.03	0	0
TRINITY_DN20207_c0_g1_i2	0	0.29	0.59	0.22	0	0.18
TRINITY_DN24373_c1_g1_i9	2.17	2.43	2.19	0.8	0.82	2.26
TRINITY_DN24542_c1_g2_i9	0.58	0.45	0	0	0.26	0
TRINITY_DN16476_c0_g1_i2	24.67	15.52	21.45	21.91	11.79	8.39
TRINITY_DN17348_c0_g1_i2	0.48	0.29	0.22	0.51	0	0.21
TRINITY_DN16229_c0_g1_i2	0.85	1.21	0.83	0.54	2.53	0
TRINITY_DN15455_c0_g1_i2	1.09	0.57	0.56	0.43	0.34	0.12
TRINITY_DN17478_c0_g1_i1	1.88	2.36	1.31	2.04	1.15	0.97
TRINITY_DN20932_c0_g1_i3	0	0	0	0.91	0	0
TRINITY_DN20269_c0_g1_i2	1.96	0	0	1.91	0	0.73
TRINITY_DN22863_c0_g1_i9	0	0	0	0	0	0.69
TRINITY_DN23683_c0_g1_i10	0	0	0	0	0	0
TRINITY_DN23004_c3_g3_i8	0.74	0.36	0	0.29	0	0.59
TRINITY_DN19607_c1_g1_i1	0	1.46	0.35	0.92	0	2.58
TRINITY_DN18155_c0_g1_i1	0.45	0.37	1.01	0.9	0	0
TRINITY_DN26685_c0_g1_i1	2	0	0	0	0	0
TRINITY_DN16889_c0_g1_i1	1.17	0.51	0.4	0.43	0.46	0.22
TRINITY_DN21030_c0_g1_i3	1.34	0.4	1.4	0.55	0.68	0.33
TRINITY_DN21087_c0_g1_i1	22.66	20.67	17.07	17.19	9.19	16.95
TRINITY_DN21605_c0_g1_i2	0.92	0.79	0.32	0	0	0.89
TRINITY_DN22705_c1_g1_i7	1.65	713.72	324.68	693.78	935.34	732.7
TRINITY_DN12252_c0_g1_i3	6.42	3.41	2.29	1.01	0	1.69
TRINITY_DN21550_c1_g2_i1	0.78	0.76	0.35	0	0	0.25
TRINITY_DN12381_c0_g1_i2	0	1.2	0	0	0	0
TRINITY_DN16436_c0_g1_i2	0	0	0	0	7.19	0
TRINITY_DN20634_c0_g1_i1	23.67	23.47	18.88	17.34	19.82	19.27
TRINITY_DN24019_c0_g1_i9	0	0	0.36	0.3	0.74	0
TRINITY_DN21314_c1_g1_i5	1.99	0	0.88	0.39	0	0.64
TRINITY_DN24300_c0_g1_i7	2.02	2.58	2.63	1.65	0	1.89
TRINITY_DN21590_c0_g1_i1	21.63	16.17	11.06	9.89	1.14	14.63
TRINITY_DN21678_c0_g1_i9	0	0	0.02	0.88	0.34	0
TRINITY_DN16209_c0_g1_i2	1.56	0.81	0	0	0.59	0
TRINITY_DN13201_c0_g1_i4	17.45	10.3	5.09	7.22	2.02	9.64
TRINITY_DN28353_c0_g1_i1	0.91	0	0.98	0	0	0.71
TRINITY_DN23982_c0_g2_i3	1.02	0.66	0	2.4	0	0
TRINITY_DN14812_c0_g1_i2	0.44	1.07	0.63	0.77	0	0.29
TRINITY_DN18155_c6_g2_i1	0	0	0	0.85	0	0
TRINITY_DN22693_c0_g1_i3	1.49	0.59	0.92	0.24	0.81	0.2
TRINITY_DN24833_c0_g1_i2	0	0.38	0	0	0	0
TRINITY_DN21204_c0_g2_i1	10.91	7.53	7.66	6.44	7.75	5.27
TRINITY_DN8506_c0_g2_i1	0	0	0	0	8.64	0.13
TRINITY_DN16622_c3_g2_i9	0	0	0.53	0.67	0.91	0
TRINITY_DN7510_c0_g2_i2	3.98	0	0	0	0	0
TRINITY_DN21346_c0_g1_i7	0.97	0.09	0.36	0	0	0.26
TRINITY_DN17985_c0_g1_i1	12.1	11.46	9.47	10.05	8.06	8.55
TRINITY_DN16936_c0_g1_i2	0	0	0	0	2.18	0
TRINITY_DN22693_c0_g1_i1	1.83	0	0.44	0.26	0	0
TRINITY_DN11864_c0_g2_i1	1.29	1.2	0.21	0.37	0	0.15
TRINITY_DN20603_c0_g1_i2	6.46	3.69	3.51	2.97	3.75	3.55
TRINITY_DN25161_c0_g1_i4	0	0	0	0	0	0
TRINITY_DN20842_c0_g1_i1	0.71	0.4	0.38	0.72	0	0.2
TRINITY_DN23912_c0_g1_i8	1.28	0.68	0	0	0	0.72
TRINITY_DN21256_c1_g1_i10	0	0	0	0.29	0	0
TRINITY_DN24103_c0_g2_i1	2.05	1.66	0.9	1.2	0	0
TRINITY_DN16363_c0_g1_i2	2	0.39	0	1.51	0	0.41
TRINITY_DN18843_c0_g1_i6	7.16	7.98	5.4	5.88	9.7	12.49
TRINITY_DN8004_c0_g1_i1	0.63	0.8	0.6	0.99	0.71	0.65
TRINITY_DN17530_c1_g1_i5	0.47	1.22	1.06	0	0	0
TRINITY_DN11261_c0_g1_i1	0	0	0	0	5.97	0
TRINITY_DN3432_c0_g1_i1	0.33	0.54	0.74	0.49	0	1.45
TRINITY_DN20782_c0_g1_i1	0	0.68	0	0	0	0.75
TRINITY_DN21889_c1_g1_i5	2.98	12.56	2.6	14.88	6.64	5.67
TRINITY_DN21220_c0_g1_i1	0.77	1.36	3.85	0.49	0	3.14
TRINITY_DN26525_c0_g1_i1	0.52	0	0	0.5	1.8	0
TRINITY_DN16639_c0_g1_i2	5.75	9.37	4.05	8.11	3.7	3.2
TRINITY_DN21450_c0_g1_i2	4.76	6.63	2.28	4.27	3.79	4.2
TRINITY_DN24476_c2_g1_i2	1.3	1.01	0.23	1.11	0	0.93
TRINITY_DN19586_c0_g1_i1	1.21	1.17	1.26	0.45	0.7	0.27
TRINITY_DN23419_c1_g1_i4	0.5	0.31	0	0	0.35	0
TRINITY_DN18168_c0_g1_i1	0.2	0.97	0.08	0.51	0	0.45
TRINITY_DN20994_c0_g1_i10	0	0	0	0	0	0
TRINITY_DN20416_c0_g1_i2	3.93	5.47	2.48	3.85	1.64	2.92
TRINITY_DN23400_c1_g1_i6	0	0	0	0	0	0
TRINITY_DN23869_c0_g2_i2	2.36	2.01	0.8	2.14	0.17	2.04
TRINITY_DN24501_c0_g1_i1	10.49	11.71	8.12	8.57	2.98	9.65
TRINITY_DN20713_c1_g1_i6	2.08	1.97	1.53	0.61	2.13	0.75
TRINITY_DN33_c0_g1_i1	0.36	0.29	0	0	0	0
TRINITY_DN19921_c0_g1_i1	0.32	0.37	0	0.58	0	0.11
TRINITY_DN22668_c0_g1_i14	0.21	0.21	0	0	0	0.35
TRINITY_DN22696_c0_g1_i17	7.09	7.03	2.84	2.56	0	3.25
TRINITY_DN1928_c0_g1_i1	0.17	0.14	1.67	0	1.91	0
TRINITY_DN23943_c0_g1_i5	8.65	29.08	8.01	21.76	19.75	12.62
TRINITY_DN4613_c0_g1_i1	0	0	0	0	0	0
TRINITY_DN29152_c0_g1_i1	0.8	0.65	0	0	0	0
TRINITY_DN19715_c1_g1_i2	0.62	0	0	0	0	0
TRINITY_DN23620_c0_g1_i5	0.66	0.89	0	0	0	0
TRINITY_DN17963_c0_g1_i2	5.37	4.04	3.01	4.26	0.37	2.23
TRINITY_DN28656_c0_g1_i1	0	0.7	0	0	0	1.38
TRINITY_DN21467_c0_g1_i1	0	1.2	0.53	0	0	0
TRINITY_DN14094_c0_g1_i3	572.81	459.08	665.32	347.31	933.18	536.46
TRINITY_DN20249_c0_g2_i1	0	1.52	0	0	0	0.16
TRINITY_DN12521_c0_g1_i1	1.7	0.42	1.67	1	2.52	2.78
TRINITY_DN22348_c0_g1_i13	0	0.63	0.45	0	0	0.5
TRINITY_DN22305_c0_g1_i16	0.17	0.41	0.19	0.17	0	0
TRINITY_DN19872_c0_g1_i1	0.98	0.34	0.34	0	0.15	0.27
TRINITY_DN14378_c0_g1_i1	2.13	4.15	1.87	2.48	0	2.73
TRINITY_DN23051_c2_g7_i1	2.36	4.14	1.49	3.47	1.15	1.5
TRINITY_DN24665_c3_g1_i1	0.56	0	0	0	0	0
TRINITY_DN16417_c0_g1_i2	3.25	3.32	0	52.65	0.76	0
TRINITY_DN26056_c0_g1_i1	0	0.67	0	0	0	0
TRINITY_DN24484_c0_g3_i1	1.01	0	1.11	0	0	0
TRINITY_DN23277_c1_g1_i1	0	0	0.77	0	0	1.12
TRINITY_DN16900_c0_g3_i1	1.35	0.55	0.75	0.33	0	0
TRINITY_DN18023_c3_g3_i3	0	0.67	0	0	0	0
TRINITY_DN25054_c0_g1_i3	3.62	6.58	3.26	2.97	0.5	5.97
TRINITY_DN7772_c0_g1_i1	0.1	0.82	0.56	0.6	0	0.48
TRINITY_DN6738_c0_g1_i1	0	0	0	0	5.31	0
TRINITY_DN14646_c0_g1_i1	175.99	272.31	198.47	156.28	306.69	255.91
TRINITY_DN16492_c0_g2_i6	0	0	0.46	0	0	0.2
TRINITY_DN16146_c0_g1_i1	2.35	1.99	1.76	2	1.32	1.56
TRINITY_DN21426_c0_g1_i2	0	0.73	0	0.46	0	0.32
TRINITY_DN22441_c0_g1_i4	2.34	1.39	1.74	2.23	1.18	1.26
TRINITY_DN20357_c2_g1_i10	0.11	0	0	0.1	0	0
TRINITY_DN18943_c2_g2_i4	0.5	2.22	1.16	0	0	3.26
TRINITY_DN22026_c1_g1_i1	25.54	21.2	15.16	15.99	5.89	22.61
TRINITY_DN23649_c1_g3_i1	15	9.79	8.34	9.63	13.28	6.61
TRINITY_DN16382_c0_g1_i2	0	1.84	0.78	0	0	0
TRINITY_DN14712_c0_g2_i1	0	0	0	0	3.49	0
TRINITY_DN19888_c5_g1_i1	4.3	2.99	2.77	1.94	1.32	4.57
TRINITY_DN21634_c0_g3_i9	0.31	0.12	0	0	0	0.16
TRINITY_DN23491_c0_g1_i7	1.22	0.83	0	0.3	0	0.46
TRINITY_DN22795_c0_g1_i8	3.56	2.7	2.73	1.94	0.18	1.78
TRINITY_DN23989_c0_g1_i18	2.49	4.59	1.49	1.97	0.69	2.91
TRINITY_DN18968_c0_g1_i7	0.35	0.33	0.58	0	0	0.4
TRINITY_DN27982_c0_g1_i1	0	0	0	0.55	1.17	0
TRINITY_DN23929_c0_g1_i9	1.52	1.7	1.02	0.95	0	0.73
TRINITY_DN25189_c2_g2_i2	17.4	8.98	6.13	13.99	1.03	8.02
TRINITY_DN9340_c0_g1_i1	2.53	1.24	2.26	2.26	0	2.22
TRINITY_DN22781_c0_g1_i7	3.04	9.41	2.93	3.51	3.12	6.24
TRINITY_DN12241_c0_g1_i1	7.24	4.2	3.99	6.63	2.31	7.26
TRINITY_DN22426_c0_g1_i1	3.1	0.65	1.93	2.03	0.17	0.61
TRINITY_DN23793_c0_g1_i1	0.09	0	0	0	0.2	0
TRINITY_DN21550_c0_g1_i1	1.75	189.7	16.93	0	373.15	266.18
TRINITY_DN25106_c4_g3_i2	8.01	9.88	13.51	7.01	20.56	12.3
TRINITY_DN24550_c1_g1_i3	25.87	10.28	10.91	9.62	14.71	19.19
TRINITY_DN27406_c0_g1_i1	0	0	0	0	0	0.64
TRINITY_DN23982_c0_g2_i7	4.16	6.22	3.93	2.95	4.25	5.46
TRINITY_DN21254_c3_g5_i1	0	2.43	4.36	0.96	0	3.2
TRINITY_DN18484_c0_g2_i2	2.38	2.88	1.3	3.38	0.28	2.16
TRINITY_DN25188_c2_g1_i4	0	0.4	0	0	0	0.25
TRINITY_DN14433_c0_g1_i1	0	0	0	0.85	0	0.27
TRINITY_DN18549_c0_g1_i1	13.83	23.05	12.46	12.69	7.57	14.97
TRINITY_DN7318_c0_g2_i1	0.42	0	0.47	0	0	1.01
TRINITY_DN26592_c0_g1_i1	0	0	1.92	0	0	0
TRINITY_DN22108_c0_g1_i4	36.5	32.29	28.94	23.51	14.78	30.4
TRINITY_DN8394_c0_g1_i1	982.46	673.17	857.08	603.37	875	835.7
TRINITY_DN21713_c0_g1_i3	0.2	0.38	0.47	0	0	0
TRINITY_DN27909_c0_g1_i1	0	0	0.33	0.89	0	0
TRINITY_DN21265_c0_g1_i5	220.06	164.63	160.38	120.6	112.81	188.21
TRINITY_DN20713_c1_g1_i9	9.72	8.37	6.58	5.44	3.06	7.87
TRINITY_DN22817_c0_g1_i2	4.63	3.19	3.66	3.53	0	4.12
TRINITY_DN19284_c0_g1_i2	0.75	1.2	0.81	0	3.61	0.71
TRINITY_DN24352_c0_g1_i5	3.93	4.63	1.4	1.85	2.66	4.04
TRINITY_DN1904_c0_g1_i1	0	1.31	0	0	0	0
TRINITY_DN19592_c0_g1_i2	0.12	0.19	0.43	0	0.4	0.1
TRINITY_DN17957_c0_g1_i1	0	0	0	0	9.61	0
TRINITY_DN15735_c0_g3_i1	0.98	0.73	0.27	0.08	0.53	0.52
TRINITY_DN19174_c1_g2_i1	15.03	17.58	12.3	13.21	9.4	15.02
TRINITY_DN25151_c2_g1_i1	81.63	62.57	48.63	46.61	19.76	64.3
TRINITY_DN2746_c0_g1_i1	2.07	0	0	0	0	0.54
TRINITY_DN21372_c0_g1_i7	11.99	22.83	12.29	13.32	23.74	15.63
TRINITY_DN23790_c0_g2_i1	3.9	3.75	0.84	2.24	0	0.62
TRINITY_DN15573_c0_g1_i1	0	0	0	0	10.25	0
TRINITY_DN23842_c0_g2_i5	40.72	32.12	60.14	19.12	4.13	30.69
TRINITY_DN21956_c3_g2_i13	0	0.77	0.15	0.41	0.3	0.22
TRINITY_DN14602_c0_g1_i1	3.93	3.63	1.23	0	0	1.78
TRINITY_DN19078_c0_g1_i1	1387.15	2103.6	1551.76	950.1	1649.58	2348.66
TRINITY_DN28950_c0_g1_i1	0.4	0	1.04	0	0.38	0.32
TRINITY_DN23510_c0_g1_i2	0.33	0.07	0.04	0.2	0	0.12
TRINITY_DN22482_c1_g1_i3	7.35	5.91	9.89	10.16	7.18	9.29
TRINITY_DN22300_c0_g1_i1	1.84	1.71	1.22	3.74	0.68	1.62
TRINITY_DN29176_c0_g1_i1	0	0	0	0	8.48	0
TRINITY_DN4975_c0_g1_i1	2.08	0.99	0.72	1.34	0	1.02
TRINITY_DN24346_c2_g1_i1	0	0	1.17	1.03	0	0
TRINITY_DN16600_c0_g1_i3	0	0	0	0	0	0.79
TRINITY_DN21834_c0_g1_i5	0.93	0.42	0.62	0.57	0.36	0.81
TRINITY_DN25147_c2_g2_i2	1.27	0.74	1.03	0.84	0	0.56
TRINITY_DN20756_c0_g3_i1	54.15	32.38	42.93	35.79	35.13	48.25
TRINITY_DN2664_c0_g1_i2	0.93	0.37	0	0	0	0
TRINITY_DN23729_c0_g1_i1	0.23	1.08	0.43	0.45	0	0.37
TRINITY_DN21261_c1_g1_i4	0.31	0.76	0	3	0	0
TRINITY_DN12107_c0_g2_i1	1.68	0.67	0	0	0	0
TRINITY_DN23427_c1_g3_i4	4.56	1.93	2.42	1.96	0	1.7
TRINITY_DN15754_c0_g1_i1	10.62	3.39	3.29	57.41	0.42	7.89
TRINITY_DN23216_c0_g3_i1	3.77	4.64	3.99	5.31	1.11	6.48
TRINITY_DN9613_c0_g1_i1	1.25	5.13	1.47	4.34	0	3.53
TRINITY_DN21501_c0_g1_i1	0.89	3.27	1.24	0.67	0.79	0.53
TRINITY_DN22046_c0_g1_i2	82.06	61.96	46.83	56.38	26.59	49.98
TRINITY_DN15511_c0_g1_i3	5.6	3.37	0	5.72	0	1.8
TRINITY_DN23188_c0_g2_i2	0.23	0	0	0.01	0	0
TRINITY_DN14279_c0_g1_i2	0	2.64	0	0	0	0.49
TRINITY_DN24374_c1_g2_i2	12.3	13.91	13.29	8.69	2.89	12.69
TRINITY_DN19688_c0_g1_i3	0.28	4.47	1.55	2.2	0.02	1.08
TRINITY_DN12525_c0_g1_i1	0.67	0.23	0.14	0.14	0	0.29
TRINITY_DN18077_c0_g1_i6	2.85	3.07	2.41	2.03	0.53	3.65
TRINITY_DN25317_c9_g1_i2	6.1	1.15	0.5	1.43	0.71	1.07
TRINITY_DN17444_c0_g1_i2	2.76	3.55	1.86	2.53	0	0.45
TRINITY_DN13093_c1_g1_i1	1.75	1.4	1.89	0.84	0	1.38
TRINITY_DN19510_c1_g3_i3	0	1.57	0.19	0	0	1.35
TRINITY_DN19557_c2_g1_i1	0	0	1.33	0	2.96	0
TRINITY_DN23599_c0_g2_i1	1.27	0.96	0.62	0.46	0.07	0.93
TRINITY_DN27746_c0_g1_i1	0.93	0	0	0.9	0	0
TRINITY_DN25043_c0_g1_i4	0	5.76	2.15	1.2	3.68	1.6
TRINITY_DN22029_c0_g1_i3	0.91	0.69	1.09	0.87	0	1.06
TRINITY_DN25806_c0_g1_i1	1	0	0.55	0.49	0	0.4
TRINITY_DN21419_c0_g2_i2	0	0	0.29	0.39	1.32	0.26
TRINITY_DN22399_c0_g1_i4	10.15	7.76	4.92	14.09	1.41	5.77
TRINITY_DN22133_c1_g1_i1	1.03	0	0	0	0	0
TRINITY_DN19626_c0_g2_i3	12.39	12.99	9.28	10.8	14.34	11.06
TRINITY_DN25815_c0_g1_i1	0	0.51	0	0.61	5.25	0.5
TRINITY_DN16786_c3_g2_i10	2.4	7.47	3.05	2.05	0.24	3.48
TRINITY_DN24789_c1_g1_i1	6.73	5.45	2.65	4.5	1.33	6.17
TRINITY_DN8283_c0_g2_i2	0	0	0	0	8.35	0
TRINITY_DN18362_c0_g1_i1	1.41	2.49	0.92	1.69	0.89	0.84
TRINITY_DN21169_c0_g1_i5	1.04	3.19	0	0	0	4.23
TRINITY_DN14523_c0_g1_i1	6.05	0.54	0	3.89	0.91	1.11
TRINITY_DN19092_c0_g3_i1	0.39	0.16	0	0	0.42	0.31
TRINITY_DN21303_c0_g2_i4	0.74	0.41	0	0.69	0	0.58
TRINITY_DN21877_c0_g1_i5	11.05	85.13	41.54	31.48	61.03	57.9
TRINITY_DN20697_c0_g1_i11	0	0	0	0	0	0
TRINITY_DN29600_c0_g1_i1	0	0.37	0.51	0	0	0.36
TRINITY_DN23765_c0_g3_i3	1.38	1.54	0	1.17	0	0
TRINITY_DN18848_c0_g7_i1	0	218.41	215.8	255.99	483.99	240.19
TRINITY_DN19207_c2_g2_i1	1.69	1.84	0.7	1.58	0.32	1.31
TRINITY_DN14022_c0_g1_i4	0	0	0	0	0	0
TRINITY_DN18428_c0_g1_i5	0	0.24	0	0.16	0	0
TRINITY_DN13340_c0_g1_i1	5.3	3.43	7.23	2.46	4.94	5.86
TRINITY_DN1210_c0_g2_i1	1.46	0.2	1.08	0.24	1.38	0.19
TRINITY_DN11501_c0_g1_i1	1.4	1.12	0	1.34	0	1.1
TRINITY_DN23523_c0_g1_i2	1.31	2.35	0.29	2.37	0	1.02
TRINITY_DN21011_c0_g1_i2	13.01	16.49	8.84	11.8	6.16	8.81
TRINITY_DN22336_c0_g1_i3	2.51	0.48	0	0	0	0.24
TRINITY_DN23970_c2_g1_i8	0.76	0	0	0	0	0
TRINITY_DN20384_c1_g1_i1	0.76	0.41	0.28	0.25	0	0.41
TRINITY_DN24295_c1_g1_i2	0.62	0.84	0.37	0	0.67	0
TRINITY_DN8990_c0_g1_i1	0.4	0.33	0.57	0.41	0.8	0.16
TRINITY_DN3612_c0_g1_i1	0	2.57	0	0	0	0
TRINITY_DN23504_c1_g1_i1	0	0.33	0	0.22	0	0
TRINITY_DN24121_c0_g1_i5	2.17	0.96	0.34	0.65	1.4	0.6
TRINITY_DN24203_c0_g2_i1	1.42	1.93	0.68	0.33	0.32	0.79
TRINITY_DN24787_c1_g1_i1	1.27	0	0	0.27	0	0
TRINITY_DN22114_c0_g1_i1	2.06	2.04	3.47	2.7	4.64	1.48
TRINITY_DN21878_c0_g2_i2	5.09	2.7	4.12	2.29	0.87	3.92
TRINITY_DN25264_c0_g1_i1	1.24	0.43	0.29	0.5	0	0.21
TRINITY_DN9718_c0_g1_i1	0	0	0	0	10.27	0
TRINITY_DN20636_c4_g1_i3	0.53	0.36	0.27	0.31	0.28	0.28
TRINITY_DN18069_c2_g3_i1	0	0	0	0	0	0
TRINITY_DN20814_c1_g2_i16	31.39	26.22	35.37	16.7	29.77	29.12
TRINITY_DN5298_c0_g1_i1	0.16	0.39	0.88	0	0.57	0.38
TRINITY_DN24649_c1_g1_i7	0.61	0	0.67	0.82	0	0.97
TRINITY_DN17747_c0_g1_i8	4.61	3.29	5.63	1.54	0.9	7.83
TRINITY_DN13414_c0_g1_i1	1.45	1.55	0.86	1.54	0.26	0.65
TRINITY_DN21596_c0_g1_i6	3.09	2.65	1.78	3.12	3.04	2.47
TRINITY_DN13264_c0_g1_i2	0.35	0	0.23	0.12	0.15	0.11
TRINITY_DN23446_c0_g1_i6	2.91	2.52	2.96	2.39	3.44	5.09
TRINITY_DN15076_c0_g1_i2	11.96	0.55	2.66	5.07	1.93	1.38
TRINITY_DN23569_c0_g1_i3	0.91	7.96	6.83	2.59	8.08	9.28
TRINITY_DN25646_c0_g1_i1	0	0	0	0.7	0	1.15
TRINITY_DN24209_c0_g3_i2	75.7	57.27	56.35	45.28	43.23	78.03
TRINITY_DN23634_c0_g2_i2	0.93	0	0	0	0	0.25
TRINITY_DN26034_c0_g1_i1	0.32	0.52	0.71	0	0	0.26
TRINITY_DN13367_c0_g1_i1	0	0	0	0	6.31	0
TRINITY_DN22959_c1_g1_i4	1.67	1.65	0.88	0.95	0.02	0.93
TRINITY_DN22469_c0_g1_i19	0	0	0	0	0	0
TRINITY_DN24839_c2_g1_i2	21.38	12.99	7.48	11.98	1.5	10.11
TRINITY_DN21577_c0_g1_i1	0.1	0.95	0.17	0.64	0.07	0.36
TRINITY_DN19586_c0_g2_i1	0.52	0.84	1.72	0	0	0
TRINITY_DN22452_c0_g1_i1	3.43	1.83	2.1	2.76	0.49	1.46
TRINITY_DN23373_c0_g1_i2	0.7	0.53	0.25	0.3	0.27	0.61
TRINITY_DN23562_c0_g1_i1	0	0	0	0	0	0
TRINITY_DN19567_c3_g4_i1	1.55	1.67	0.57	0.5	0	0
TRINITY_DN23220_c0_g1_i8	0	0	0	0.14	0	0.69
TRINITY_DN11295_c0_g1_i1	0.91	0.12	0.09	0.08	0	0
TRINITY_DN14660_c0_g1_i1	98.34	89.17	90.07	84.7	96.64	83.09
TRINITY_DN21379_c0_g1_i5	6.13	1.73	4.24	3.68	1.24	1.28
TRINITY_DN12491_c0_g1_i1	0	0	0	0	5.38	0
TRINITY_DN1985_c0_g1_i1	1.61	0.35	1.05	0.51	0	0.2
TRINITY_DN15400_c0_g1_i1	0.65	1.86	1.39	0.52	0.99	0.78
TRINITY_DN24512_c2_g1_i1	0.25	0	0	0.25	0	0
TRINITY_DN21776_c1_g3_i1	0	0.67	1.38	0	0	0.99
TRINITY_DN21124_c3_g2_i1	0.97	0.79	1.45	2.11	0	0.52
TRINITY_DN21300_c2_g1_i4	3.35	0.75	1.3	1.53	0	0.38
TRINITY_DN15860_c0_g1_i1	1.38	1.38	1.15	0	0.6	1.12
TRINITY_DN18663_c0_g1_i1	3.98	4.14	3.84	3.07	2.31	2.92
TRINITY_DN24486_c1_g1_i1	4.07	23.31	11.43	21.47	11.09	22.6
TRINITY_DN14729_c0_g1_i2	0.3	0.51	0.14	0.13	0	1.31
TRINITY_DN21995_c0_g1_i14	0.62	2.05	0.36	0.01	0	0.55
TRINITY_DN23845_c0_g1_i4	58.26	28.03	19.76	31.04	3.59	31.12
TRINITY_DN9138_c0_g1_i2	0.88	0.41	0.27	0.15	0	0.36
TRINITY_DN13591_c0_g1_i2	0	0.89	0	0	0	0
TRINITY_DN19202_c0_g3_i1	2.68	2.88	1.1	2.51	0	2.48
TRINITY_DN17300_c0_g1_i5	0	0	0	0	2.14	0
TRINITY_DN13297_c0_g1_i1	1.38	1.68	1.53	2.04	0	0.82
TRINITY_DN21726_c1_g2_i6	0	0	0	0	0	0
TRINITY_DN22707_c0_g1_i1	0	0	0	0	0	0
TRINITY_DN19366_c2_g2_i1	0	0	2.33	0	2.98	0.86
TRINITY_DN22734_c0_g1_i8	0.39	0	0	0	0	0
TRINITY_DN9440_c0_g1_i2	0.78	0	0	0	3.76	0
TRINITY_DN28992_c0_g1_i1	0.34	0.55	0.37	0	1.43	0.54
TRINITY_DN21733_c0_g1_i2	49.5	49.56	36	32.93	27.86	38.2
TRINITY_DN8013_c0_g1_i2	1.29	0.61	0.6	0.22	0	0
TRINITY_DN21700_c2_g1_i1	4.45	66.55	8.79	4.29	28.18	45.87
TRINITY_DN7910_c0_g1_i1	0	0.3	0	0	0	0
TRINITY_DN13024_c0_g1_i1	1.58	1.07	0.94	0.94	0.54	1.2
TRINITY_DN24460_c1_g1_i11	170.2	34.11	35.27	65.58	15.15	38.4
TRINITY_DN14622_c0_g1_i1	3.24	2.33	2.79	1.06	1.52	3.43
TRINITY_DN12588_c0_g1_i1	3.86	0.96	1.64	2.97	0.11	1.37
TRINITY_DN23244_c0_g1_i3	1.74	1.07	0.73	0.83	0.25	0.79
TRINITY_DN23044_c0_g2_i2	49.76	18.58	36.54	34.66	12.7	22.57
TRINITY_DN16052_c0_g1_i1	21.08	26.09	15.36	16.8	6.62	18.2
TRINITY_DN22242_c0_g2_i2	0	0.55	0	0.45	4.35	0.9
TRINITY_DN22777_c0_g1_i7	0	1.68	0	0	0	0.83
TRINITY_DN24548_c2_g1_i3	3.57	1.88	1.31	1.58	0.49	2.3
TRINITY_DN18264_c0_g1_i5	0	5.64	2.33	3.98	0	0
TRINITY_DN20249_c0_g1_i1	0.9	1.13	0	0.32	0	0
[truncated: 64,730 more rows]
